# Supplementary material for: Heat stress elicits remodeling in the anther lipidome of peanut
Source: Sci Rep. 2020 Dec 17;10:22163. doi: 10.1038/s41598-020-78695-3 (PMC7747596; doi:10.1038/s41598-020-78695-3)
Supplement: Supplementary file 2 — Supplementary Tables. [file 41598_2020_78695_MOESM2_ESM.xlsx]

## Sheet: Table S1 Experimental Site 
Heat Stress Elicits Remodeling in the Anther Lipidome of Peanut
Zolian Sang Zoong Lwe, Ruth Welti, Dan Anco, Salman Naveed, Sachin Rustgi, Sruthi Narayanan
Supplementary Table S1. The characteristics of the experimental site and field operations at Pendleton, SC, USA. The same experimental site was used in 2018 and 2019 for the experiments.
Characteristics	Descriptions, 2018	Descriptions, 2019
Soil type	Cecil sandy loam (clayey, kaolinitic, thermic typic Hapludults).	Same as 2018.
Previous crops for the experimental site	Oats (Spring 2018), Fallow (Summer 2017), Wheat (Fall 2016), and Soybeans (Summer 2016).	Peanuts (Summer 2018), Oats (Spring 2018), Fallow (Summer 2017), and Wheat (Fall 2016).
Tillage	Primary tillage using a chisel plow followed by secondary tillage using a rototiller ~8 weeks before planting	Primary tillage using a rotary plow followed by secondary tillage using a rototiller ~5 weeks before planting. Both attached to a BCS tractor (BCS America, 14151 Fir Street, Oregon City, OR, USA 97045).
Seed treatment	Dynasty PD (Azoxystrobin, Fludioxonil, Mefenoxam) (Syngenta, Basel, Switzerland) and Guard-N [Bradyrhizobium sp. (Vigna) 2x108 CFU/g, Bradyrhizobium japonicum 2x108 CFU/g, Rhizobium leguminosarum biovar phaseoli 2x108 CFU/g, Rhizobium leguminosarum biovar viceae 2x108 CFU/g) (Verdesian Life Sciences, LLC., Cary, NC, USA)].	Same as 2018.
Fertilizer application	None necessary based on soil test report.	Same as 2018.
Pre-plant herbicide application	Valor (2-[7-fluoro-3,4-dihydro-3-oxo-4-(2-propynyl)- 2H-1,4-benzoxazin-6-yl]-4,5,6,7-tetrahydro-1H- isoindole-1,3(2H)-dione) (Valent USA, Snellville, GA) at the rate of 0.22 L ha-1 and Prowl H2O (N-(1ethylpropyl)-3,4-dimethyl-2,6-dinitrobenzenamine) (BASF Corporation, Research Triangle Park, NC) at the rate of 0.15 L ha-1	None applied. Used manual weeding.
Row length	2.4 m	Same as 2018.
Planting date	2018-06-29	2019-06-14
Planting depth	3.8 cm	Same as 2018.
Planting direction	East to West	Same as 2018.
Type of planter	Easy-Plant Jab-Type Planter (Product ID: 9178, Johnny's Selected Seeds, Fairfield, ME, USA)	Same as 2018.
Plant-to-plant spacing	5 cm	Same as 2018.
Row spacing	76 cm	Same as 2018.

## Sheet: Table S2 Lipid data
Heat Stress Elicits Remodeling in the Anther Lipidome of Peanut
Zolian Sang Zoong Lwe, Ruth Welti, Dan Anco, Salman Naveed, Sachin Rustgi, Sruthi Narayanan
Supplementary Table S2. Data on 89 lipid species as percentage of total signal. Lipid columns are arranged in alphabetical order. Ambient temperature was 31/22°C for 2018 and 28/22°C for 2019 (average day/night temperatures during the 17- d and 18-d treatment periods in 2018 (Year-1) and 2019 (Year-2), respectively) and heat stress (imposed using heat tents) was 41/27°C for 2018 and 38/26°C for 2…
Sample Number	Year	Block	Treatment	Genotype	Replication	Campesterol-16:0	Campesterol-18:2	Campesterol-18:3	Campesterol-Glc	Campesterol-Glc(16:0)	Campesterol-Glc(18:2)	Campesterol-Glc(18:3)	DAG(34:1)	DAG(34:2)	DAG(34:3)	DAG(36:3)	DAG(36:3)	DAG(36:4)	DAG(36:4)	DAG(36:5)	DAG(36:6)	MGDG(36:4)	MGDG(36:5)	MGDG(36:6)	PA(34:2)	PA(34:3)	PA(34:5)	PA(36:4)	PA(36:5)	PA(36:6)	PC(34:1)	PC(34:2)	PC(34:3)	PC(34:4)	PC(36:1)	PC(36:2)	PC(36:3)	PC(36:4)	PC(36:5)	PC(36:6)	PC(38:2)	PC(38:3)	PC(38:4)	PC(38:5)	PC(38:6)	PC(40:2)	PE(34:1)	PE(34:2)	PE(34:3)
28	1	1	AT	Bailey	1	0.1277	0.284191	0.377547	0.233429	0.230732	0.135869	0.0995423	0.0133014	0.148267	0.343718	0.0278877	0.031941	0.0480094	0.0978806	0.152607	0.080427	0.152684	0.20005	2.14958	0.440076	0.332233	0.132681	0.108161	0.16601	0.0949995	0.758105	9.82884	12.8782	0.244559	0.173566	0.688732	1.8348	6.86782	10.8519	7.4477	0.216216	0.341397	0.38688	0.198333	0.13969	0.0662684	0.303556	6.33656	7.31738
33	1	1	AT	Bailey	2	0.306183	0.136268	0.20692	0.213197	0.550327	0.42289	0.191957	0.00959058	0.222663	0.422993	0.0757612	0.0678093	0.0990523	0.210247	0.329573	0.154456	0.169474	0.115844	2.29729	0.483394	0.409942	0.330532	0.360616	0.208634	0.0637818	1.02139	9.49061	12.8868	0.287205	0.241004	0.738287	2.15357	7.05686	10.639	7.41901	0.285031	0.451455	0.414755	0.215978	0.127177	0.0910362	0.198501	2.90971	3.32624
39	1	1	AT	Bailey	3	0.0557468	0.154474	0.337291	0.135286	0.19973	0.127685	0.123376	0.0165875	0.209263	0.529211	0.0376712	0.0286665	0.0422832	0.0969248	0.186655	0.118457	0.124604	0.104363	1.51337	1.49309	1.56977	0.11647	0.461189	0.644992	0.479598	0.480217	6.20432	10.2281	0.184709	0.0961345	0.381419	1.0757	4.01875	7.18119	5.98573	0.116536	0.211373	0.212694	0.132043	0.0684235	0.0464051	0.506871	8.54205	12.2901
48	1	1	AT	Bailey	4	0.11215	0.247324	0.272905	0.325869	0.51831	0.611855	0.112615	0.0130115	0.248736	0.40927	0.0365578	0.0382655	0.0724956	0.170511	0.232146	0.101546	0.11442	0.156647	1.42827	0.744507	0.62181	0.210227	0.34545	0.342493	0.159498	0.666146	7.79218	10.0464	0.19232	0.093489	0.533679	1.64961	5.50912	7.98272	5.63002	0.153589	0.223582	0.278686	0.141569	0.0817163	0.0600011	0.465389	7.77283	8.53497
29	1	1	AT	Wynne	1	0.152108	0.2733	0.381973	0.241278	0.271171	0.138396	0.134053	0.0128772	0.29776	0.518589	0.0406246	0.0481537	0.0690746	0.193185	0.285331	0.141164	0.185127	0.221934	2.07168	0.615458	0.75291	0.133691	0.31924	0.339984	0.21484	0.556569	7.52495	10.8311	0.213976	0.106662	0.450994	1.45602	5.41917	8.60751	5.92227	0.134921	0.239047	0.29745	0.185064	0.0806485	0.0576061	0.434594	9.05929	10.9016
34	1	1	AT	Wynne	2	0.445617	0.148823	0.0977305	0.191385	0.551026	0.379263	0.0637002	0.0234041	0.199404	0.270641	0.0383339	0.0783442	0.0648147	0.222373	0.144798	0.0836065	0.217383	0.230695	2.06644	0.70455	0.521245	0.187871	0.482301	0.545855	0.116326	0.639874	8.50757	9.15688	0.210657	0.106296	0.592452	1.76961	6.51423	7.72438	4.83148	0.167912	0.252756	0.238803	0.157186	0.0906502	0.0667779	0.42391	7.96756	7.46935
42	1	1	AT	Wynne	3	0.071182	0.363562	0.57693	0.341674	0.310176	0.116916	0.188098	0.00576574	0.114194	0.249689	0.0132399	0.0238954	0.0366445	0.0757005	0.0959883	0.0594726	0.319158	0.287552	2.83722	0.869473	0.562026	0.166703	0.255769	0.17599	0.317926	0.949765	10.5287	14.3075	0.37382	0.132934	0.740826	2.36949	7.99904	10.6456	7.4131	0.216964	0.312955	0.323402	0.208485	0.166849	0.0937199	0.174631	3.35721	3.87884
43	1	1	AT	Wynne	4	0.103836	0.30098	0.327961	0.341247	0.420964	0.294235	0.191217	0.0238843	0.428475	0.420626	0.0406553	0.0877985	0.0823796	0.294192	0.294235	0.111051	0.315999	0.322531	2.70745	0.994309	0.868892	0.557607	0.322911	0.624623	0.166037	0.736751	7.5742	8.61381	0.202252	0.0801705	0.629191	1.76349	6.03722	7.48255	4.50129	0.139907	0.234251	0.241207	0.182862	0.0929526	0.0691275	0.567362	7.82089	7.619
26	1	1	AT	Georgia 12Y	1	0.357525	0.662131	0.478304	0.369173	0.338282	0.261054	0.161798	0.0182307	0.548518	0.367805	0.0205096	0.0836047	0.111435	0.451397	0.341578	0.0837855	0.372376	0.190564	3.59677	0.551307	0.1884	0.386288	0.211103	0.194499	0.0684475	0.728148	10.9595	9.34075	0.200133	0.127534	0.73181	2.01361	8.64212	9.15182	3.81071	0.142829	0.298368	0.325081	0.180529	0.111807	0.0835862	0.308818	6.86758	4.25892
36	1	1	AT	Georgia 12Y	2	0.0776014	0.310826	0.290795	0.288974	0.296538	0.142876	0.118783	0.00222719	0.234569	0.160484	0	0.0329771	0.0446753	0.206434	0.148602	0.044964	0.163461	0.169064	1.69533	0.327669	0.289803	0.397214	0.415772	0.105536	0	1.06222	14.5315	13.172	0.383391	0.347161	0.937085	3.0384	10.397	11.805	5.6529	0.42117	0.554409	0.628179	0.219166	0.190325	0.105233	0.188514	4.00931	2.80771
38	1	1	AT	Georgia 12Y	3	0.0696465	0.233325	0.264999	0.31233	0.403302	0.20462	0.159449	0.0180595	0.191663	0.150307	0.0239174	0.0467284	0.0778309	0.114852	0.11802	0.0404652	0.274779	0.209092	2.3799	2.11262	1.32003	0.183638	0.72805	0.716851	0.430977	1.11943	11.0057	11.1471	0.401239	0.201117	0.921985	2.65755	8.27138	9.87235	5.09836	0.316873	0.450466	0.454064	0.202266	0.107946	0.110549	0.198048	2.20846	1.90835
45	1	1	AT	Georgia 12Y	4	0.0402481	0.371855	0.365027	0.224831	0.238385	0.0941537	0.0922913	0.0170097	0.356615	0.47978	0.0425244	0.039794	0.0758752	0.242379	0.277716	0.086818	0.117276	0.107807	1.11691	1.68896	1.00454	0.200493	0.590401	0.589709	0.248816	0.759428	9.54359	9.55319	0.193136	0.113117	0.593405	1.80178	6.87596	8.46603	4.16484	0.141639	0.235214	0.250003	0.187062	0.106691	0.0448068	0.456897	9.56543	7.75103
27	1	1	AT	Sugg	1	0.0727659	0.22438	0.36535	0.197156	0.189915	0.0993381	0.110778	0.00712454	0.207502	0.487227	0.0354924	0.0427793	0.0483151	0.140348	0.245724	0.136257	0.116177	0.109031	1.59432	0.602098	0.46635	0.257544	0.343876	0.309285	0.170921	0.519918	7.06744	11.9171	0.247639	0.103552	0.44846	1.3537	5.45815	9.50766	7.68832	0.156715	0.257433	0.231869	0.146489	0.0827926	0.0659138	0.326836	7.61337	9.90233
32	1	1	AT	Sugg	2	0.15374	0.100451	0.111005	0.144145	0.575988	0.276628	0.0942513	0.00190422	0.103868	0.111839	0.0132852	0.0402927	0.0450024	0.0776377	0.143188	0.0319731	0.281332	0.264517	3.19566	0.558354	0.546008	0.20495	0.422247	0.258781	0.220951	0.824942	8.39178	10.1421	0.231024	0.113157	0.712727	1.89108	6.41837	9.05364	5.81133	0.156298	0.274855	0.313035	0.252249	0.12377	0.0803152	0.524585	8.29789	8.44698
41	1	1	AT	Sugg	3	0.0751073	0.252812	0.451065	0.223358	0.287315	0.302182	0.154352	0.0193975	0.360894	0.919486	0.0801986	0.0352619	0.0904939	0.204031	0.342135	0.19955	0.103637	0.133106	1.24571	0.94862	0.975085	0.209188	0.44456	0.468867	0.249168	0.730008	10.65	16.948	0.257576	0.0970161	0.469806	1.78895	6.88803	12.457	9.3231	0.113722	0.237528	0.25149	0.120226	0.0657514	0.0631858	0.0560376	1.68872	2.11057
44	1	1	AT	Sugg	4	0.202768	0.250057	0.440977	0.319586	0.303477	0.21576	0.0869899	0.0239456	0.367135	0.809816	0.0564343	0.0276802	0.0665005	0.191856	0.345283	0.20176	0.0554221	0.0652955	0.871164	1.08764	0.885131	0.256471	0.403344	0.587769	0.3249	0.337783	7.31043	11.2594	0.173578	0.0445661	0.244937	1.0687	4.80297	8.51575	6.69888	0.0450082	0.10496	0.159695	0.167476	0.0750726	0.0420902	0.356961	8.7284	11.5434
30	1	1	AT	Tifguard	1	0.133166	0.249163	0.445257	0.264361	0.229036	0.125362	0.103099	0.0178431	0.216188	0.369555	0.0359327	0.032443	0.0710313	0.150334	0.199279	0.083572	0.130638	0.160837	1.42823	0.430405	0.339267	0.499006	0.109608	0.121151	0.0971847	0.838243	8.9845	12.3404	0.252528	0.115186	0.587253	1.85115	6.66806	9.56896	6.64668	0.143214	0.239039	0.307675	0.213877	0.0993199	0.0624856	0.548189	7.64439	9.05873
35	1	1	AT	Tifguard	2	0.0823686	0.104768	0.151049	0.135938	0.242128	0.152352	0.123908	0.0140441	0.171587	0.294145	0.0263105	0.0306044	0.0699444	0.135174	0.209151	0.0923535	0.101035	0.132738	1.38335	0.672476	0.484611	0.183741	0.352098	0.274066	0.176525	0.542538	8.80287	11.9373	0.246489	0.0581309	0.434696	1.56101	5.91962	8.58113	6.13545	0.048955	0.164662	0.259093	0.219718	0.108245	0.0794573	0.379642	8.15752	9.58146
37	1	1	AT	Tifguard	3	0.0482542	0.227045	0.470032	0.227688	0.156058	0.105158	0.114881	0.018358	0.329909	0.763682	0.0756197	0.058959	0.0892718	0.204281	0.346397	0.1895	0.0887224	0.115002	1.00933	1.75732	1.919	0.13537	0.684694	0.926255	0.614952	0.686622	8.77907	14.0665	0.262569	0.148406	0.461519	1.58947	5.66072	10.0417	7.77168	0.252412	0.306361	0.30922	0.134599	0.101816	0.0617345	0.165359	3.46023	4.18891
47	1	1	AT	Tifguard	4	0.0478122	0.171698	0.252161	0.443676	0.442878	0.233874	0.212196	0.014224	0.211205	0.198198	0.0176752	0.0399922	0.0638103	0.132775	0.177394	0.0472403	0.215151	0.186643	2.22517	1.17263	0.916781	0.104386	0.405886	0.514099	0.20103	0.867723	11.4803	13.0119	0.280962	0.129958	0.925319	2.14942	7.66478	11.3099	6.44012	0.163847	0.329166	0.353607	0.252164	0.1557	0.054314	0.165004	2.78338	2.4954
25	1	1	AT	Phillips	1	0.244445	0.264564	0.365436	0.303435	0.292759	0.150143	0.250057	0.0202427	0.238683	0.360057	0.0318627	0.0377509	0.0542998	0.154062	0.198968	0.11078	0.190484	0.194649	2.08919	1.33561	1.54039	0.438488	0.583552	0.780084	0.435924	0.784274	10.023	13.0036	0.275981	0.259795	0.755512	2.08371	6.99244	9.87464	6.89405	0.330828	0.461016	0.396038	0.194933	0.143696	0.0874521	0.163091	3.05983	3.05425
31	1	1	AT	Phillips	2	0.101115	0.0693809	0.100531	0.0701305	0.275275	0.161	0.166831	0.00517233	0.220286	0.368635	0.0424781	0.037762	0.0735722	0.133729	0.221405	0.108094	0.0874368	0.107101	1.50202	0.956238	0.943531	0.138102	0.328146	0.532345	0.28122	0.619139	7.69044	11.181	0.21082	0.10665	0.466781	1.4863	5.21637	8.20662	6.04356	0.142082	0.217411	0.278425	0.174751	0.0780921	0.0594549	0.456545	8.5888	10.3088
40	1	1	AT	Phillips	3	0.048487	0.231983	0.312097	0.23704	0.2481	0.137773	0.152137	0.00952882	0.236218	0.269761	0.0214854	0.0353958	0.0561677	0.202041	0.180017	0.0797305	0.155618	0.13719	2.06258	1.0502	0.757982	0.139612	0.452316	0.436974	0.181035	0.530954	7.67698	9.92249	0.203511	0.14757	0.497848	1.56504	5.50846	7.97183	5.52057	0.184463	0.284583	0.30432	0.17052	0.0891044	0.0613919	0.311977	7.25463	7.91081
46	1	1	AT	Phillips	4	0.170275	0.332693	0.395546	0.267983	0.395117	0.386118	0.146276	0.00887085	0.36649	0.578962	0.0436257	0.0473483	0.0918872	0.205175	0.276578	0.147676	0.13732	0.158406	1.5581	1.51383	1.42265	0.119096	0.480779	0.683796	0.469692	0.71694	9.37272	13.267	0.242586	0.0986871	0.5666	1.76968	6.44237	9.68981	6.84101	0.108653	0.26191	0.295697	0.147301	0.107195	0.0551773	0.16421	3.74024	4.31315
3	1	1	HT	Bailey	1	0.130496	0.243546	0.292613	0.152402	0.181247	0.111613	0.175052	0.0346437	0.216129	0.271038	0.054062	0.0693265	0.0751403	0.0946621	0.17003	0.060396	0.397151	0.580465	3.17748	0.795177	0.375403	0.483447	0.282083	0.287588	0.0943813	1.38887	11.3747	11.5152	0.239553	0.115876	0.78752	2.4035	8.18538	9.51618	4.71685	0.172212	0.222602	0.188404	0.0858951	0.0418301	0.0581068	0.162583	2.48719	1.81816
12	1	1	HT	Bailey	2	0.103614	0.233014	0.203359	0.172182	0.177222	0.0847429	0.229615	0.0165618	0.0999685	0.107212	0.00717326	0.0482382	0.0479356	0.0890016	0.110911	0.0465207	0.187791	0.269838	2.15351	0.772826	0.156228	0.166737	0.277163	0.224617	0.0886232	1.15539	10.3583	9.36988	0.186981	0.0546482	0.676621	2.07185	7.10377	8.75479	3.88661	0.142903	0.17651	0.164743	0.102216	0.0331081	0.0551469	0.520878	6.21558	4.20287
17	1	1	HT	Bailey	3	0.491882	0.376231	0.262033	0.243346	0.236286	0.184378	0.130393	0.0485238	0.270276	0.208422	0.041485	0.146976	0.103271	0.191688	0.254715	0.0748724	0.440904	0.464601	3.07852	0.748562	0.94001	0.0844703	0.353441	0.104476	0.0836367	1.26556	12.2555	10.077	0.191318	0.100694	0.796362	2.13311	8.5033	7.81364	3.34444	0.227885	0.229122	0.157753	0.0547632	0.0800249	0.0665991	0.0815016	1.42839	0.770825
21	1	1	HT	Bailey	4	0.238556	0.251564	0.222461	0.491222	0.418244	0.251564	0.315502	0.0435221	0.232426	0.199487	0.0164035	0.118014	0.0867546	0.158241	0.19035	0.0431252	0.266249	0.231309	2.00097	1.52836	0.352291	0.294166	0.644686	0.341374	0.121266	1.1994	10.0443	7.24201	0.229977	0.199776	0.930224	2.33522	8.57742	7.46336	2.83532	0.390548	0.441383	0.22735	0.101482	0.458453	0.142938	0.494532	4.28613	2.38865
4	1	1	HT	Wynne	1	0.264067	0.29983	0.17514	0.260874	0.218566	0.169872	0.165242	0.0921043	0.314247	0.142874	0.0118782	0.191509	0.148658	0.267414	0.221416	0.05441	0.337494	0.504992	2.14571	0.537984	0.379665	0.950979	0.530292	0.0544821	0	0.878985	8.52253	5.55794	0.139638	0.0744373	0.447982	1.7956	6.81033	5.70478	2.06808	0.0840815	0.101468	0.110841	0.0734865	0.0226844	0.0706339	0.217102	4.7331	2.13256
9	1	1	HT	Wynne	2	0.254713	0.314209	0.182193	0.259181	0.266076	0.12742	0.307698	0.0332084	0.1742	0.0695959	0.0111844	0.0864578	0.0572383	0.132844	0.11434	0.0300293	0.222877	0.390715	2.42853	0.992187	0.470892	0.360174	0.546241	0.235275	0.0570674	1.05184	11.9273	7.71991	0.250277	0.218449	0.771687	2.71448	9.77536	9.04419	3.23231	0.392253	0.499359	0.330009	0.129266	0.0563775	0.113841	0.205834	3.96585	1.97747
16	1	1	HT	Wynne	3	0.325156	0.284288	0.124613	0.278928	0.273792	0.139353	0.127963	0.118517	0.370289	0.196165	0.0328282	0.226921	0.120474	0.213559	0.176485	0.0466295	0.320418	0.463392	2.51809	0.66705	0	0.472195	0.357135	0.102508	0.0077703	0.928546	9.08918	5.06568	0.128442	0.0853114	0.499138	2.0602	7.73294	5.50097	1.77045	0.146872	0.223444	0.144592	0.0902515	0.0651711	0.059091	0.525958	7.72886	3.52773
22	1	1	HT	Wynne	4	1.00429	0.427613	0.146172	0.424721	0.426946	0.310142	0.208245	0.0409815	0.408546	0.160188	0.0106792	0.164391	0.134912	0.354762	0.190382	0.0457204	0.318683	0.427604	2.33148	1.4604	0.476676	0.575227	0.820859	0.724393	0.138745	0.868843	10.498	5.66925	0.190426	0.0974845	0.643019	2.23154	9.60914	6.48812	2.0449	0.244185	0.235099	0.22942	0.0545156	0.131557	0.102595	0.0436654	2.66898	1.05052
5	1	1	HT	Georgia 12Y	1	0.216348	0.274518	0.181434	0.138354	0.172794	0.113736	0.119181	0.0794438	0.6162	0.445862	0.0704076	0.153715	0.146644	0.292955	0.306149	0.0687921	0.217922	0.20444	1.79125	3.54969	1.38815	0.800233	1.26889	1.03068	0.168441	1.17204	9.85625	6.04148	0.133169	0.077988	0.610764	2.00579	6.84407	5.91924	1.85369	0.108146	0.158342	0.152955	0.0837276	0.0244688	0.0688248	0.963141	10.1157	4.6737
11	1	1	HT	Georgia 12Y	2	0.0884468	0.2524	0.155466	0.154353	0.238997	0.128937	0.192385	0.0336441	0.179143	0.130277	0.0104912	0.0898567	0.0715268	0.164437	0.166035	0.0360095	0.173351	0.184855	1.66067	0.436212	0.119853	0.455143	0.124694	0.0724951	0.003662	1.24675	10.4813	6.3177	0.20551	0.0841297	0.696596	2.15068	7.13122	6.29872	1.98979	0.102124	0.181834	0.15504	0.0968755	0.0330679	0.0700029	0.70156	9.51607	4.4082
15	1	1	HT	Georgia 12Y	3	0.349391	0.280971	0.18531	0.268054	0.400162	0.221886	0.225211	0.0628059	0.159298	0.0718221	0.0069827	0.134897	0.0748032	0.160847	0.115437	0.0182624	0.47922	0.539383	3.00201	1.17834	0.528154	0.590451	0.677051	0.329797	0.10611	1.33965	13.0698	6.89376	0.242316	0.125456	0.822046	3.03858	10.5493	7.65172	2.28617	0.280399	0.374518	0.298243	0.128285	0.0516839	0.0661554	0.0914351	0.74892	0.3188
19	1	1	HT	Georgia 12Y	4	0.12409	0.228125	0.152619	0.238045	0.168975	0.126075	0.335108	0.0261587	0.20129	0.159478	0.0220402	0.0654705	0.0575106	0.120121	0.107032	0.0223459	0.498838	0.649095	3.76453	1.73505	0.61459	0.063655	0.807277	0.450896	0.0713338	1.46211	12.0189	6.33808	0.218043	0.182592	1.59688	3.14764	9.74542	7.37158	1.98598	0.320837	0.329688	0.231959	0.0889236	0.0743692	0.0719054	0.424752	5.06749	2.12061
2	1	1	HT	Sugg	1	0.443993	0.504419	0.325739	0.318159	0.458504	0.194707	0.202721	0.119228	0.31909	0.149506	0.0361259	0.173304	0.149727	0.235947	0.221782	0.058802	0.465086	0.600638	2.39031	1.02951	0.272738	1.74599	0.614168	0.313026	0	0.501212	6.16565	2.95273	0.0880807	0.0320628	0.224624	0.974416	4.90912	3.43367	1.13326	0.0512268	0.0646785	0.105771	0.0510426	0.0611774	0.0390651	0.385601	9.26877	3.55487
7	1	1	HT	Sugg	2	0.614119	0.361452	0.19278	0.364093	0.355574	0.234011	0.188435	0.0862526	0.66357	0.455465	0.0546906	0.184724	0.163305	0.376001	0.349667	0.0821636	0.326751	0.341973	2.58636	1.2351	0.65779	1.44417	0.53501	0.498074	0.0982695	0.714564	8.00037	5.15647	0.151842	0.0445017	0.491765	1.63178	6.48406	5.56807	1.943	0.0624038	0.109152	0.175542	0.101397	0.0439943	0.0520394	0.410816	9.69327	4.57011
14	1	1	HT	Sugg	3	0.442096	0.332112	0.186828	0.376538	0.304976	0.147205	0.216845	0.027592	0.13904	0.101579	0.0210362	0.0555173	0.103807	0.115354	0.117141	0.0295371	0.210174	0.259402	1.89115	0.802124	0.206958	0.29919	0.415845	0.279908	0	1.41874	14.4551	10.4544	0.279703	0.125447	0.646851	2.64012	10.4796	9.50887	3.87028	0.229851	0.213301	0.159976	0.10379	0.0992955	0.0702832	0.050497	0.894562	0.497625
20	1	1	HT	Sugg	4	0.0698515	0.199643	0.176808	0.21381	0.264564	0.122007	0.312308	0.0184645	0.121669	0.105353	0.0120813	0.0478881	0.0504451	0.0841162	0.126881	0.0399493	0.239386	0.298919	2.3754	0.815816	0.426694	0.0417388	0.287727	0.177372	0.0598649	1.1852	10.7928	9.40078	0.211979	0.123761	0.771665	2.2617	7.90982	8.41303	3.7641	0.18275	0.254455	0.207961	0.110339	0.297327	0.0826989	0.480161	8.07887	5.02701
1	1	1	HT	Tifguard	1	.	.	.	.	.	.	.	.	.	.	.	.	.	.	.	.	.	.	.	.	.	.	.	.	.	.	.	.	.	.	.	.	.	.	.	.	.	.	.	.	.	.	.	.
10	1	1	HT	Tifguard	2	0.143331	0.22679	0.176128	0.337045	0.272427	0.139284	0.274939	0.0224836	0.160023	0.118908	0.0131468	0.0597192	0.0558049	0.101493	0.15545	0.0305224	0.391474	0.51253	2.77078	0.437413	0.00933844	0.276605	0.147174	0.140077	0.0397818	1.02177	10.1198	6.79555	0.28011	0.126459	0.813495	2.30239	8.38929	7.33143	2.87757	0.215871	0.351236	0.324163	0.147833	0.039422	0.0643577	0.58891	8.42615	4.38418
18	1	1	HT	Tifguard	3	0.15798	0.186389	0.196551	0.212834	0.125067	0.075872	0.110632	0.0315613	0.143083	0.13993	0.0352683	0.080783	0.0863367	0.0780043	0.143556	0.0496459	0.186128	0.14601	1.37836	0.535338	0.191325	0.11668	0.232279	0.134607	0.0482175	1.26049	9.73876	9.80351	0.188548	0.155437	0.492641	1.70735	6.15605	6.75166	3.52454	0.176463	0.205251	0.153668	0.0877401	0.230404	0.0608187	0.670237	7.22808	5.51701
23	1	1	HT	Tifguard	4	0.170673	0.112957	0.12483	0.223183	0.150482	0.101083	0.101337	0.0787459	0.264525	0.216485	0.0432779	0.172692	0.146482	0.149892	0.241454	0.0593547	0.168233	0.20114	1.21639	0.813087	0.665068	0.202486	0.444568	0.18991	0.110632	0.982436	8.48976	7.34936	0.15596	0.0860564	0.434279	1.40818	5.88943	6.03804	2.82862	0.0898919	0.103343	0.111825	0.0583433	0.095186	0.0554261	0.635545	7.11003	5.14295
6	1	1	HT	Phillips	1	0.159488	0.224518	0.184182	0.166219	0.16413	0.0861496	0.175177	0.0353557	0.167337	0.134822	0.0123376	0.0868874	0.109118	0.1329	0.173986	0.0481389	0.146849	0.187665	1.26229	0.834913	0.471157	0.415873	0.318846	0.194861	0.0672105	1.27163	9.83277	8.36226	0.216099	0.122424	0.673255	2.22883	7.19638	7.53743	3.2946	0.1678	0.225853	0.225103	0.088264	0.0296188	0.0544196	0.475669	5.82433	3.78831
8	1	1	HT	Phillips	2	0.236085	0.219091	0.232751	0.144187	0.226084	0.113402	0.235889	0.0553936	0.237359	0.253046	0.0510209	0.101048	0.12086	0.116763	0.209265	0.0807276	0.208659	0.18689	1.95362	1.56727	0.827982	0.975279	0.717421	0.661178	0.187009	0.889589	9.27826	9.1002	0.220493	0.0879746	0.512499	1.65328	6.38249	7.19429	3.58099	0.0986516	0.143696	0.151815	0.0869736	0.0331434	0.07296	0.201583	3.24524	2.39134
13	1	1	HT	Phillips	3	0.356457	0.251335	0.181858	0.196087	0.279067	0.119569	0.1534	0.0469129	0.266275	0.298792	0.0298378	0.106981	0.138087	0.188124	0.227656	0.0709792	0.203811	0.303239	2.21281	1.7205	0.757216	0.212281	0.530751	0.537746	0.150005	1.11718	11.6264	9.95016	0.235394	0.10383	0.484315	1.80847	7.56954	7.72587	3.61194	0.112972	0.20309	0.134652	0.06467	0.104077	0.0429898	0.110934	1.35942	0.950385
24	1	1	HT	Phillips	4	0.208397	0.201661	0.192099	0.150051	0.20253	0.112022	0.123213	0.0508499	0.257965	0.38157	0.0625844	0.0867888	0.1177	0.151111	0.225248	0.110892	0.16187	0.187782	1.76999	0.876354	0.802197	0.244134	0.280922	0.315383	0.0901509	0.960207	8.568	8.49673	0.207905	0.111671	0.554012	1.76603	6.37673	7.36827	3.74829	0.100948	0.181928	0.15475	0.0947542	0.0937373	0.0551885	0.677822	8.08471	6.2037
74	1	2	AT	Bailey	1	0.14505	0.425201	0.442764	0.480347	1.02738	1.53844	0.120363	0.0359984	0.409947	0.972398	0.0650697	0.0600635	0.109783	0.227199	0.374653	0.268827	0.340103	0.501851	2.80285	0.545846	0.744066	0.259692	0.277772	0.356501	0.179648	0.838263	9.71725	12.4885	0.224665	0.117035	0.786015	2.18019	6.77591	9.71401	6.37726	0.187674	0.28381	0.356539	0.188719	0.100211	0.07043	0.0809239	2.19136	2.46184
83	1	2	AT	Bailey	2	0.0719619	0.328135	0.547082	0.36268	0.299426	0.164976	0.157991	0.0239426	0.257512	0.469637	0.0671198	0.0324768	0.0498344	0.126009	0.188122	0.101455	0.169794	0.16813	1.83348	1.16062	1.05164	0.143173	0.51929	0.54964	0.256892	0.718505	8.30104	11.5815	0.204601	0.0822312	0.66705	1.56345	5.29911	8.71586	5.68527	0.116671	0.148586	0.249136	0.161369	0.0664363	0.0199472	0.368917	8.45522	9.09391
85	1	2	AT	Bailey	3	0.135306	0.279248	0.444099	0.291665	0.342619	0.175627	0.166493	0.0268044	0.127043	0.304547	0.0213236	0.0304894	0.0312878	0.0742126	0.102142	0.0645917	0.101539	0.0818671	1.29633	0.507309	0.468058	0.126732	0.230734	0.149366	0.112788	0.764914	8.75322	12.2001	0.185309	0.0786894	0.564244	1.56869	5.32969	8.53895	5.87614	0.0970259	0.180269	0.217185	0.165758	0.0822717	0.0616279	0.363161	8.28139	9.61707
94	1	2	AT	Bailey	4	0.0369035	0.363763	0.578195	0.476803	0.424083	0.165514	0.118802	0.0189421	0.262763	0.700418	0.0722376	0.032655	0.0507435	0.13473	0.225766	0.131602	0.126361	0.115726	1.42377	0.710925	0.396234	0.0191964	0.396398	0.209684	0.0872864	0.714011	8.46778	12.1785	0.201321	0.05831	0.478267	1.68525	5.45819	8.54946	6.33962	0.0817801	0.114638	0.233136	0.195271	0.0805283	0.0611264	0.281875	8.13609	10.1008
76	1	2	AT	Wynne	1	0.0547349	0.223734	0.361437	0.358241	0.371292	0.191506	0.15395	0.011786	0.111388	0.203119	0.0415506	0.0391365	0.0330738	0.059224	0.0978489	0.0414307	0.264642	0.216149	2.90796	0.333094	0.138299	0.261984	0.138477	0.0572087	0.0418817	1.08094	10.1465	12.5655	0.337086	0.130642	0.877216	2.4737	7.39583	9.89367	5.92784	0.134948	0.261624	0.339239	0.190921	0.117385	0.0913247	0.451804	6.90724	7.20425
81	1	2	AT	Wynne	2	0.0899991	0.343034	0.575813	0.292147	0.381734	0.253364	0.113302	0.0197866	0.31913	0.842673	0.0642756	0.0402344	0.0650109	0.136904	0.259124	0.1536	0.158113	0.10844	1.41579	0.652009	0.490357	0.174104	0.241983	0.24628	0.119228	0.659092	7.78468	11.8134	0.208418	0.083087	0.536983	1.53333	5.06523	8.66025	6.49487	0.114262	0.176402	0.215914	0.202814	0.0664136	0.0556949	0.542535	7.26042	9.7735
86	1	2	AT	Wynne	3	0.0525866	0.268296	0.446466	0.253138	0.34879	0.176803	0.164983	0.00935725	0.1868	0.256093	0.0304357	0.0289499	0.0414548	0.110849	0.134079	0.0650575	0.0917286	0.09431	1.1912	1.14619	0.865573	0.146313	0.546658	0.42063	0.204896	0.749377	7.68689	10.4482	0.164113	0.0716043	0.544807	1.44559	4.60446	7.36076	4.81197	0.0938584	0.145909	0.198797	0.147073	0.073839	0.0503278	0.563067	9.05182	9.66098
92	1	2	AT	Wynne	4	0.0517623	0.530564	0.696634	0.541182	0.652338	0.240396	0.137037	0.00920772	0.24388	0.316546	0.0287679	0.0404025	0.0661939	0.148985	0.144264	0.0784398	0.202332	0.0915362	2.06032	0.356343	0.147866	0.130992	0.0894743	0.0639419	0.0448482	1.04227	9.98502	13.0623	0.273978	0.120827	0.672029	2.33636	6.67794	9.33472	5.90965	0.118427	0.229656	0.295292	0.21921	0.153998	0.0718468	0.279095	5.06727	5.53961
73	1	2	AT	Georgia 12Y	1	0.0519086	0.238169	0.272877	0.279391	0.328551	0.162036	0.0784736	0.0231146	0.309162	0.35475	0.0378017	0.0527277	0.066974	0.222255	0.241018	0.0803668	0.228787	0.199514	2.60849	1.23745	0.767943	0.189738	0.439953	0.404811	0.114415	0.97473	10.639	10.5036	0.238573	0.0931778	0.779974	2.21159	7.22033	8.79785	4.01704	0.0898005	0.186615	0.244029	0.206879	0.109718	0.058366	0.516523	9.49822	7.33237
80	1	2	AT	Georgia 12Y	2	0.069097	0.339244	0.330662	0.354958	0.411238	0.27427	0.101862	0.0370783	0.481584	0.555406	0.0428624	0.0590896	0.0997173	0.277446	0.336158	0.0843206	0.130586	0.137443	1.65639	2.63296	1.6431	0.366891	1.17405	0.812379	0.204027	0.783589	9.07717	9.71853	0.211163	0.0874237	0.512974	1.9439	6.05982	7.90606	3.79876	0.110844	0.182433	0.235911	0.178545	0.0742437	0.0420051	0.489016	8.44253	6.74439
87	1	2	AT	Georgia 12Y	3	0.156828	0.993805	0.863958	0.794819	0.732425	0.53625	0.0871265	0.0478915	0.978403	1.36373	0.0603703	0.0677474	0.142794	0.499125	0.549635	0.210115	0.139793	0.242928	1.42653	0.992197	1.43601	0.59276	0.807899	1.10202	0.110578	0.616935	9.57875	10.0359	0.165472	0.0148256	0.367291	1.3716	6.04931	8.60122	4.20376	0.0382595	0.188906	0.211384	0.206123	0.0272599	0.0329988	0	5.26962	4.50597
95	1	2	AT	Georgia 12Y	4	0.35799	0.417309	0.493404	0.269703	0.361881	0.194733	0.0685715	0.0339053	0.528891	0.518541	0.0498073	0.0545172	0.0952592	0.265666	0.352004	0.108798	0.167077	0.127733	1.78063	1.1926	0.70334	0.0899137	0.427235	0.388469	0.0450147	1.04337	10.1651	10.56	0.205923	0.0799707	0.745192	1.94689	6.67803	8.09757	3.91695	0.0981425	0.18525	0.248593	0.187089	0.0932133	0.0601068	0.467918	8.90708	7.04522
75	1	2	AT	Sugg	1	0.0879639	0.371544	0.413462	0.516193	0.636548	0.404729	0.199269	0.0166719	0.413129	0.519352	0.034868	0.0698649	0.121595	0.31096	0.299783	0.130612	0.232371	0.26492	3.39416	0.418171	0.244358	0.216523	0.186137	0.0892439	0.124729	0.92321	10.4047	13.225	0.254781	0.108208	0.666943	2.22413	6.93651	10.3277	6.6366	0.114827	0.243569	0.333134	0.2306	0.0879441	0.0761912	0.133554	4.35772	4.23549
84	1	2	AT	Sugg	2	0.0598462	0.323649	0.621739	0.282743	0.288962	0.193117	0.0741089	0.0206752	0.423122	1.12004	0.10252	0.0395982	0.0849304	0.196202	0.432464	0.307492	0.0918144	0.118244	1.10795	0.432433	0.364102	0.159261	0.25836	0.196671	0.201023	0.482285	8.50061	15.3861	0.262402	0.0543638	0.274343	1.12324	5.2031	11.0209	9.47838	0.0855745	0.119018	0.199787	0.120765	0.0636348	0.0273761	0.247933	5.69025	8.06408
89	1	2	AT	Sugg	3	0.0202298	0.513602	0.628107	0.500247	0.577827	0.306197	0.131985	0.0212708	0.465012	0.561408	0.0560936	0.0617956	0.104656	0.347263	0.302089	0.171286	0.201018	0.154392	2.00796	1.27766	0.735949	0.869208	0.44998	0.330126	0.217893	0.915895	8.42203	10.5449	0.24347	0.0658389	0.644853	2.11336	5.75138	8.029	4.80323	0.0850558	0.191	0.287084	0.226426	0.125328	0.0409404	0.50387	6.33755	6.61589
96	1	2	AT	Sugg	4	0.0496086	0.244402	0.448949	0.268589	0.287119	0.189332	0.155263	0.0203441	0.310135	0.847976	0.0842242	0.0409478	0.0782147	0.175934	0.287725	0.181575	0.146615	0.170516	2.25571	1.36857	1.0074	0.175759	0.572958	0.499783	0.259724	0.423678	6.66837	10.113	0.168221	0.0528283	0.362552	1.11703	4.32208	7.77899	5.76188	0.043369	0.129554	0.180225	0.140673	0.0500071	0.0476285	0.402872	8.71436	11.561
77	1	2	AT	Tifguard	1	0.142314	0.443319	0.432597	0.880399	1.48065	2.46126	0.0430842	0.0474901	0.671295	1.07707	0.0994251	0.136966	0.194657	0.500189	0.577725	0.238211	0.360363	0.420374	2.57814	0.295329	0.308635	0.374901	0.185494	0.189929	0.107226	1.04048	9.60395	12.1837	0.259911	0.178471	0.7386	2.41699	7.33624	9.59699	6.20901	0.228563	0.326424	0.394429	0.138995	0.0660145	0.0935482	0.0327958	0.698899	0.852195
82	1	2	AT	Tifguard	2	0.111891	0.223062	0.356296	0.384973	0.258874	0.17985	0.179392	0.0131401	0.179857	0.428695	0.0437612	0.0241637	0.0542617	0.127495	0.181758	0.115001	0.159694	0.162469	1.53107	1.3627	1.33537	0.10663	0.652131	0.508089	0.506337	0.658862	7.49737	10.3398	0.216576	0.0899613	0.54155	1.72776	5.21375	7.89393	5.57415	0.127617	0.189894	0.26604	0.19435	0.0650618	0.0608283	0.405683	6.86148	8.14837
90	1	2	AT	Tifguard	3	0.120616	0.477659	0.68349	0.58285	0.54922	0.280173	0	0.0399019	0.405922	0.558398	0.0922446	0.0846733	0.0863491	0.241607	0.221589	0.0903481	0.350711	0.209657	3.1354	0.178333	0.106255	0.128927	0	0.157014	0.135357	1.08214	10.5637	13.8979	0.327655	0.110796	0.88938	2.66879	7.1017	10.1595	6.32591	0.156836	0.297966	0.376706	0.260747	0.114023	0.0740074	0.198512	3.52616	3.81362
91	1	2	AT	Tifguard	4	0.148338	0.475389	0.879434	0.383737	0.36802	0.290849	0.0545673	0.0546732	0.551553	1.39056	0.116869	0.107077	0.161662	0.337603	0.57712	0.303193	0.266464	0.082231	1.77035	0.223326	0.477138	0.295405	0.0302495	0.0732605	0.0477375	1.01687	8.39052	12.9155	0.28006	0.0806824	0.710366	2.31004	6.15785	8.961	6.87047	0.0830863	0.218008	0.306052	0.236638	0.0862415	0.0781282	0.292124	4.19799	5.62418
78	1	2	AT	Phillips	1	0.206847	0.404735	0.42489	0.464794	0.619114	0.72946	0.114417	0.0388448	0.478658	0.817085	0.0594887	0.0533556	0.0959455	0.268068	0.334669	0.164113	0.188895	0.160526	1.34918	1.24047	0.996627	0.199707	0.325579	0.52801	0.222865	0.709315	8.21177	10.6219	0.197119	0.0892057	0.519818	1.56188	5.38057	8.10732	5.75628	0.103409	0.184647	0.215653	0.190883	0.0575073	0.0614913	0.382447	6.80335	7.50572
79	1	2	AT	Phillips	2	0.0412995	0.181548	0.308502	0.181435	0.292774	0.20333	0.170573	0.0165821	0.223747	0.584768	0.0512567	0.0223959	0.0551776	0.114755	0.227462	0.134286	0.0861781	0.0834354	1.14619	1.51565	2.20908	0.101301	0.610985	0.721371	0.649067	0.498381	7.70271	12.226	0.187146	0.0750893	0.405482	1.28913	4.54497	8.19099	6.45965	0.10604	0.17362	0.192825	0.153115	0.0768702	0.0440909	0.299003	7.5859	9.55051
88	1	2	AT	Phillips	3	0.186097	0.315048	0.453833	0.304658	0.329057	0.227288	0.127652	0.0225989	0.362306	0.627341	0.0528235	0.0319141	0.0531036	0.214353	0.269267	0.151624	0.100051	0.0707072	1.12791	1.04323	1.26123	0.175671	0.406464	0.394919	0.352832	0.544615	7.68538	11.8441	0.193141	0.0710367	0.455661	1.27692	4.8481	8.5147	6.21484	0.0922688	0.163148	0.226765	0.161648	0.050515	0.0679585	0.338139	7.99402	9.40522
93	1	2	AT	Phillips	4	0.232167	0.310399	0.474535	0.264792	0.363931	0.165737	0.139182	0.0247089	0.206826	0.511097	0.0418812	0.0253892	0.0505956	0.098903	0.173652	0.103843	0.0731777	0.0725179	1.22815	0.380867	0.24639	0.160876	0.155912	0.101986	0.0637411	0.737113	9.02331	14.0592	0.218114	0.0787535	0.574227	1.70396	5.36729	9.2199	7.0511	0.11935	0.160878	0.250247	0.195019	0.107443	0.0372968	0.324999	7.51601	9.21911
50	1	2	HT	Bailey	1	0.0587154	0.21334	0.202414	0.192481	0.158377	0.100434	0.196785	0.0330771	0.1138	0.0951256	0.011125	0.0655437	0.068082	0.0838232	0.134497	0.0489037	0.150963	0.194966	1.68891	0.630227	0.260835	0.0887665	0.226864	0.135144	0.0737013	0.837974	10.6192	9.85681	0.190526	0.0824452	0.568947	1.94469	6.89873	8.29842	3.82084	0.0973755	0.173436	0.139631	0.0962487	0.0538993	0.0488286	0.481186	9.63257	6.64658
60	1	2	HT	Bailey	2	0.15298	0.246507	0.24263	0.256612	0.194456	0.103044	0.151335	0.0193164	0.110681	0.124922	0.0164965	0.0493232	0.0462729	0.0827029	0.107692	0.0435323	0.199488	0.246614	2.15455	0.411492	0.144502	0.0149376	0.179251	0.0487438	0.00754743	0.888802	10.5189	10.731	0.20723	0.0690768	0.645283	1.93615	7.17719	8.15926	3.95327	0.101466	0.161546	0.164045	0.0980671	0.0463844	0.0508829	0.601213	10.6468	7.51569
66	1	2	HT	Bailey	3	0.135899	0.270887	0.261789	0.243426	0.212409	0.116213	0.219357	0.0185113	0.097842	0.095038	0.0230771	0.0378477	0.0388632	0.068972	0.0926619	0.020819	0.17841	0.175587	1.55214	0.472317	0.214961	0.116447	0.260123	0.0671893	0	0.998808	10.191	8.8455	0.203942	0.0757217	0.642367	1.80965	7.131	7.64352	3.34266	0.110908	0.171007	0.175089	0.105419	0.0357496	0.0590432	0.629635	11.1209	7.20638
67	1	2	HT	Bailey	4	0.0690877	0.302266	0.272665	0.21206	0.275064	0.232125	0.0798515	0.0383814	0.233675	0.233237	0.0333095	0.0953371	0.0844001	0.137238	0.189424	0.0546851	0.112331	0.172166	1.44314	0.189374	0.0693615	0.119386	0.0849405	0.0569923	0	1.21995	10.9343	11.4057	0.209389	0.0874984	0.67112	2.10549	7.09374	8.13238	4.07555	0.0871998	0.121492	0.134234	0.0838651	0.0176191	0.0538031	0.658534	9.0052	6.65408
52	1	2	HT	Wynne	1	0.0737652	0.310107	0.198793	0.418225	0.517688	0.285208	0.2667	0.057481	0.194413	0.158702	0.0230883	0.137623	0.113991	0.164185	0.187488	0.045817	0.263319	0.282655	2.13689	0.505517	0.150034	0.165892	0.152172	0.13756	0.0281536	1.31377	11.3309	7.05777	0.262255	0.069557	0.879545	2.72371	10.0574	8.66438	3.10548	0.147384	0.216714	0.19587	0.0824715	0.0899483	0.0850771	0.195994	2.64821	1.26149
56	1	2	HT	Wynne	2	0.497625	0.351692	0.164189	0.368407	0.376765	0.194431	0.249307	0.0431202	0.206297	0.0871641	0.0147143	0.0885626	0.0865466	0.164567	0.116676	0.035664	0.458633	0.410173	2.94174	0.691108	0.143343	0.162917	0.306996	0.178369	0.000588678	0.869969	10.1078	5.66556	0.192931	0.0718581	0.64822	2.19504	8.84603	6.81959	2.48154	0.108349	0.189282	0.183388	0.115459	0.0495896	0.0949687	0.445547	9.09706	3.97881
63	1	2	HT	Wynne	3	.	.	.	.	.	.	.	.	.	.	.	.	.	.	.	.	.	.	.	.	.	.	.	.	.	.	.	.	.	.	.	.	.	.	.	.	.	.	.	.	.	.	.	.
71	1	2	HT	Wynne	4	0.0347202	0.192841	0.187326	0.278201	0.254699	0.129417	0.201365	0.0311918	0.127287	0.088969	0.0141764	0.0717342	0.0633553	0.103495	0.125768	0.035629	0.102809	0.139636	1.407	1.48987	0.695199	0.126979	0.542136	0.359048	0.15994	0.956217	9.69068	8.33279	0.172709	0.0737972	0.602855	1.74303	5.81665	6.24546	2.46938	0.105737	0.131918	0.133837	0.0699047	0.0241547	0.0506022	0.723955	9.87508	6.28349
53	1	2	HT	Georgia 12Y	1	0.0318298	0.379268	0.236258	0.351025	0.299918	0.17215	0.166173	0.0383751	0.264053	0.139648	0.0219671	0.109074	0.06223	0.168824	0.186437	0.0287365	0.354488	0.392269	2.95035	0.31437	0	0.21698	0.095991	0.167584	0.00519951	1.9136	14.2566	8.3182	0.267759	0.0976443	1.0109	3.02049	10.1352	8.36194	2.60703	0.112266	0.187279	0.214233	0.123327	0.0282253	0.0717075	0.714367	8.42099	3.68039
55	1	2	HT	Georgia 12Y	2	0.135268	0.374432	0.175297	0.355655	0.567046	0.778887	0.0978247	0.154293	0.642472	0.260922	0.0462137	0.306588	0.201239	0.398536	0.29982	0.0531627	0.415963	0.429334	2.28988	1.09892	0.459399	0.292372	0.343684	0.188996	0.023775	0.608535	5.57611	2.84417	0.0909789	0.0397973	0.337607	1.32249	4.86904	3.2475	0.929305	0.0865782	0.124079	0.101215	0.0433369	0.0254473	0.0413279	0.0583234	1.43716	0.745307
65	1	2	HT	Georgia 12Y	3	0.0466449	0.375115	0.241732	0.313606	0.319962	0.159981	0.0979836	0.0464102	0.21087	0.0968688	0.0182472	0.115461	0.0914874	0.185672	0.155711	0.0391348	0.372508	0.374549	2.61861	0.299286	0.0468493	0.111758	0.117516	0.0146568	0	1.52678	14.144	8.37736	0.237449	0.0776243	0.916849	2.60254	9.01541	7.3224	2.28164	0.0954288	0.152753	0.182288	0.134699	0.0257916	0.0661429	0.637456	9.4093	4.16721
68	1	2	HT	Georgia 12Y	4	0.0570169	0.450096	0.28988	0.342457	0.57683	0.26155	0.291213	0.0412707	0.239285	0.156557	0.0394323	0.157429	0.120641	0.179071	0.167472	0.037887	0.294564	0.291108	2.05585	1.48897	0.541961	0.474097	0.334209	0.251251	0.0579993	1.40325	11.4069	7.52855	0.269678	0.136993	0.822712	2.48914	8.13463	6.88462	2.21266	0.188072	0.238472	0.189659	0.104048	0.0383852	0.0750324	0.0273907	0.825117	0.391959
51	1	2	HT	Sugg	1	.	.	.	.	.	.	.	.	.	.	.	.	.	.	.	.	.	.	.	.	.	.	.	.	.	.	.	.	.	.	.	.	.	.	.	.	.	.	.	.	.	.	.	.
57	1	2	HT	Sugg	2	2.1193	0.33737	0.0870546	0.294504	0.335165	0.290799	0.108752	0.0939607	0.277807	0.134233	0.0438184	0.199483	0.172394	0.217752	0.204266	0.0568368	0.341262	0.425993	1.49503	1.11519	0.627825	0.282574	0.555234	0.240436	0.0705846	0.928872	8.02005	3.63842	0.137402	0.0493777	0.537227	2.10966	7.5265	4.60444	1.23662	0.0885497	0.117966	0.154512	0.0637108	0.0150084	0.037371	0.124884	1.33259	0.488184
61	1	2	HT	Sugg	3	0.0469274	0.202529	0.201559	0.266393	0.286681	0.167598	0.16407	0.0229433	0.152664	0.1619	0.019953	0.0554054	0.0656745	0.0826778	0.158379	0.0585887	0.243842	0.17755	2.05605	0.547849	0.335721	0.139766	0.234556	0.0885341	0.0628002	0.947121	10.1969	10.8746	0.211714	0.0675443	0.7255	1.81349	6.41355	7.45298	3.87351	0.125707	0.139441	0.157003	0.088483	0.0199631	0.0621407	0.640556	10.0507	6.94572
69	1	2	HT	Sugg	4	0.0706315	0.517114	0.348823	0.333141	0.525147	0.252055	0.267992	0.0356855	0.169745	0.104417	0.0221074	0.105291	0.101856	0.111217	0.122469	0.0346145	0.14756	0.22522	1.85861	1.06022	0.412041	0.307111	0.301481	0.236817	0.0457254	0.909541	12.5725	8.60859	0.237989	0.101205	0.602347	2.11521	9.05387	8.38221	2.88765	0.153055	0.202735	0.29613	0.148173	0.0539108	0.0540193	0.0125112	0.816314	0.419694
49	1	2	HT	Tifguard	1	0.353418	0.473358	0.299176	0.77287	0.676177	0.551184	0.508059	0.0364873	0.498592	0.476053	0.0428549	0.0833439	0.0525051	0.242404	0.222783	0.0981417	0.300509	0.445306	2.96825	0.743478	0.607767	1.99193	0.201537	0.283595	0.0315606	0.912103	11.6564	9.35752	0.21269	0.128703	0.462931	1.63559	7.47885	7.84805	3.69886	0.111218	0.236195	0.249668	0.139309	0.12985	0.038697	0.0755692	1.56205	1.20825
59	1	2	HT	Tifguard	2	0.0749203	0.255297	0.181087	0.596699	0.504735	0.233815	0.127116	0.11238	0.331868	0.241485	0.0366435	0.204007	0.158702	0.207971	0.231783	0.0517163	0.681816	0.656228	3.94327	0.17225	0	0.349252	0.0513186	0.0762652	0.000950345	0.999038	8.6048	5.28324	0.261617	0.104375	0.734098	2.13795	7.64625	6.31052	2.12027	0.103469	0.214187	0.254517	0.153164	0.0501482	0.0818685	0.293684	3.63304	2.19969
62	1	2	HT	Tifguard	3	0.0302493	0.225325	0.276833	0.259133	0.246677	0.113037	0.10208	0.0490826	0.172281	0.162925	0.0255106	0.0811589	0.0998787	0.105937	0.181966	0.0634393	0.173336	0.180889	1.53523	0.250781	0.196514	0.206289	0.089108	0.0429874	0.0611599	1.47972	11.4106	11.9837	0.273857	0.088364	0.763245	2.09277	6.44635	7.42281	3.58396	0.128203	0.174338	0.157924	0.0702769	0.0308358	0.0642213	0.804795	8.16444	6.62849
72	1	2	HT	Tifguard	4	0.052336	0.239159	0.206127	0.509097	0.452363	0.227361	0.173524	0.0381581	0.329299	0.148353	0.0129339	0.111037	0.0938288	0.19473	0.143995	0.026286	0.195934	0.203301	1.50086	1.55964	0.665507	0.364113	0.695646	0.426544	0.205809	0.806246	9.58918	6.36419	0.22127	0.10621	0.811812	2.25103	7.26369	6.43674	2.26645	0.14581	0.259867	0.285234	0.188878	0.0563898	0.0293811	0.541247	8.82642	4.84689
54	1	2	HT	Phillips	1	0.057477	0.230177	0.179951	0.16697	0.190516	0.142529	0.168492	0.0516487	0.233829	0.244089	0.0255692	0.0713964	0.104838	0.141597	0.211605	0.0701005	0.123529	0.110197	1.5415	0.471692	0.348647	0.174803	0.141855	0.104355	0.00838671	1.0635	10.3251	10.0342	0.209851	0.0760949	0.585527	1.79619	6.19438	7.35493	3.49237	0.0999364	0.134823	0.15935	0.0772375	0.0353434	0.0622318	0.700334	8.95088	6.85878
58	1	2	HT	Phillips	2	0.349106	0.177792	0.149799	0.257723	0.407753	0.138347	0.17062	0.0854372	0.259366	0.213454	0.0322732	0.181068	0.162727	0.176041	0.211378	0.0600351	0.487669	0.410142	2.98307	0.995986	0.746757	0.157742	0.416568	0.511151	0.072137	0.899922	7.64392	4.77065	0.219174	0.0939879	0.582233	2.13781	6.72058	6.2281	2.11438	0.125875	0.217501	0.142015	0.0911338	0.028344	0.0316902	0.0762163	0.816855	0.466732
64	1	2	HT	Phillips	3	0.0375022	0.267623	0.217863	0.273752	0.469434	0.214653	0.143005	0.0923693	0.354155	0.254825	0.0262661	0.191216	0.189457	0.179782	0.25667	0.0608061	0.20867	0.237886	1.46846	0.326313	0.16013	0.136696	0.0980306	0.0497964	0	0.497478	6.22177	3.65417	0.11124	0.0639384	0.311126	1.23966	5.23178	4.0861	1.25108	0.0891413	0.117324	0.106771	0.068532	0.0111737	0.0345143	0.263891	5.17908	2.58945
70	1	2	HT	Phillips	4	0.10106	0.338021	0.1591	0.430725	0.621289	0.585381	0.163366	0.0366107	0.27614	0.175161	0.0218651	0.100212	0.0740828	0.204018	0.0987216	0.0244249	0.275246	0.288366	2.31914	0.430348	0.152489	0.47186	0.211487	0.155939	0	0.999268	11.3886	6.76264	0.23163	0.0589095	0.721055	2.13178	8.78	6.63726	2.22775	0.0825791	0.177938	0.243881	0.173174	0.043407	0.0601194	0.39873	9.15175	4.25497
1	2	1	AT	Bailey	1	0.209963	0.46187	0.384436	0.314697	1.13643	0.631379	0.484951	0.0667862	1.10759	0.815953	0.0796669	0.192247	0.208807	0.685087	0.725769	0.190754	0.487141	0.232645	4.76291	1.36804	1.03093	1.655	0.646656	0.533732	0.386266	0.908394	7.32205	7.08851	0.118459	0.0758051	0.618688	1.53173	3.3785	4.60025	1.81953	0.130917	0.139997	0.243885	0.195742	0.157311	0.0975541	0.302694	4.37467	3.61399
2	2	1	AT	Bailey	2	0.107303	0.316934	0.37094	0.244806	0.684499	0.266303	0.243563	0.062463	0.744759	0.711289	0.0312315	0.0767068	0.192521	0.551938	0.56666	0.207481	0.342331	0.27571	4.71485	2.18224	1.70034	2.14183	0.719173	0.863245	0.347105	1.08918	8.09099	8.64208	0.152962	0.0991536	0.71055	1.7166	4.02615	5.14676	2.35822	0.16188	0.198307	0.212817	0.223247	0.13422	0.0798065	0.288897	5.52233	4.44236
3	2	1	AT	Bailey	3	0.189043	0.504902	0.446721	0.477245	0.983664	0.49765	0.340648	0.104926	1.54339	1.5784	0.182129	0.286311	0.332571	1.11198	1.26207	0.346652	0.300359	0.272203	2.73831	2.14349	1.62646	1.3579	0.590825	0.918735	0.406446	0.732456	6.09739	6.0476	0.164139	0.0467739	0.522978	1.36118	3.2505	4.10907	2.03495	0.0794869	0.136161	0.227269	0.142474	0	0.0757564	0.366436	4.01747	3.66372
4	2	1	AT	Bailey	4	0.154694	0.317692	0.338806	0.266738	0.720403	0.378218	0.35246	0.0471682	0.86879	1.00949	0.0498286	0.158114	0.241794	0.529578	0.577473	0.238713	0.139963	0.168972	2.24354	0.786252	0.762894	1.05675	0.466213	0.35451	0.10511	1.15543	6.07606	6.67605	0.158081	0.143111	0.756633	1.41674	3.34413	4.06604	2.0911	0.0847889	0.182152	0.206823	0.14395	0.106345	0.0895792	0.41636	4.13078	3.68751
5	2	1	AT	Wynne	1	0.110771	0.318592	0.336117	0.300571	0.687939	0.347855	0.25031	0.0761346	1.10665	1.33903	0.132727	0.19255	0.226661	0.646643	0.835968	0.300571	0.200769	0.12256	2.32206	2.85592	3.18381	0.732565	0.861554	1.58461	0.668623	1.04302	8.39933	7.83991	0.125332	0.0984649	0.658167	1.81414	4.01455	5.13171	2.28903	0.13982	0.1567	0.227454	0.19693	0.0661121	0.0510611	0.247998	4.46944	3.45048
6	2	1	AT	Wynne	2	0.184443	0.262572	0.359767	0.465666	0.942109	0.424633	0.231693	0.074233	1.2887	1.66819	0.100718	0.221273	0.283092	0.880563	1.01143	0.458827	0.217961	0.154123	2.24413	1.89587	1.97435	1.1196	0.872498	0.634822	0.511684	0.987394	7.42326	7.99436	0.129948	0.109848	0.728027	1.56996	3.69391	4.8615	2.21176	0.1035	0.177026	0.223045	0.151812	0.0848101	0.0737019	0.28762	4.05969	3.23275
7	2	1	AT	Wynne	3	0.131176	0.296203	0.352119	0.303004	0.723582	0.309653	0.300284	0.046652	0.856466	0.708304	0.0993792	0.13682	0.197076	0.535321	0.547504	0.161537	0.206284	0.139133	2.9689	2.4014	1.23286	0.840916	1.57727	0.76993	0.264126	1.0227	7.78228	8.14641	0.17538	0.073032	0.669502	1.56774	4.0939	5.03586	2.70051	0.168822	0.185666	0.239025	0.208295	0.0816466	0.076375	0.351685	5.50485	4.9103
8	2	1	AT	Wynne	4	0.160736	0.305176	0.292362	0.340555	0.925836	0.420227	0.223137	0.0549485	0.907506	0.857823	0.0897561	0.162503	0.213062	0.543019	0.658653	0.183357	0.168809	0.122572	2.14513	1.99186	1.54841	4.8061	0.74429	0.740375	0.446425	0.956933	8.39411	7.58128	0.151213	0.105115	0.73438	1.4658	4.04436	4.62836	2.10182	0.104759	0.152872	0.237248	0.146355	0.101322	0.0912494	0.339758	5.55985	4.50614
9	2	1	AT	Georgia 12Y	1	0.289636	0.353888	0.253495	0.378987	0.958761	0.48942	0.371708	0.0658835	1.08779	0.599878	0.0159626	0.110887	0.157175	0.56331	0.364907	0.0719824	0.222558	0.0492148	1.81036	1.98202	0.854138	2.06162	0.746321	0.713405	0.109832	1.27803	11.4918	9.66778	0.19731	0.177665	0.909891	1.85672	4.54647	4.71559	1.79779	0.14179	0.204998	0.319455	0.247279	0.595988	0.103353	0.207592	4.65275	2.80681
10	2	1	AT	Georgia 12Y	2	0.241962	0.349895	0.33161	0.375458	0.910508	0.654699	0.401554	0.11514	1.38275	0.843156	0.0628426	0.232687	0.355268	0.886345	0.729538	0.192682	0.258873	0.0683458	2.42494	1.88271	1.09019	2.34668	0.831008	0.773754	0.1796	1.03188	8.19795	6.75495	0.15451	0.130646	0.621968	1.54586	4.10789	3.98162	1.7268	0.145146	0.151641	0.1894	0.181546	0.124152	0.0930384	0.296149	4.25151	3.10515
11	2	1	AT	Georgia 12Y	3	0.218509	0.340688	0.344665	0.321466	1.1575	0.459995	0.69419	0.130906	1.27619	0.924696	0.046132	0.266949	0.352823	0.879859	0.741999	0.170543	0.736927	0.644037	5.22117	2.12852	1.09339	1.55138	0.871634	0.823144	0.112946	0.812809	6.90493	5.90922	0.119929	0.0571448	0.623141	1.40493	3.04484	3.51422	1.41509	0.0813937	0.174254	0.221248	0.134967	0.0842133	0.0640999	0.393358	4.32806	2.89204
12	2	1	AT	Georgia 12Y	4	0.183801	0.423242	0.278202	0.339157	0.906502	0.523114	0.25382	0.0508266	1.4464	0.961017	0.0553279	0.206862	0.300934	0.92784	0.742346	0.169125	0.359475	0.2235	3.0996	3.05643	1.75358	3.15661	1.32523	1.08616	0.3974	0.662749	6.19665	5.65026	0.12872	0.0652909	0.472993	1.21034	3.59911	3.91652	1.58028	0.0780566	0.113029	0.156512	0.158374	0.0712748	0.0482701	0.37467	5.23741	4.23032
13	2	1	AT	SPT 06-07	1	0.168161	0.336987	0.252158	0.313368	0.865921	0.338983	0.18047	0.0546399	0.994795	0.654431	0.0720548	0.17782	0.203917	0.784127	0.562689	0.196454	0.263238	0.117336	2.43397	1.37228	0.82804	1.474	0.477459	0.526651	0.170728	1.32798	10.1143	10.6443	0.247511	0.119298	0.824047	2.11778	5.30132	6.15127	2.74187	0.117317	0.226142	0.273975	0.254162	0.0867492	0.0871738	0.235509	4.63874	3.51568
14	2	1	AT	SPT 06-07	2	0.282102	0.67461	0.391402	0.596949	1.34657	0.811125	0.230328	0.0916664	1.84169	1.13558	0.0973085	0.309411	0.45044	1.38977	1.02985	0.264246	0.287729	0.163489	2.86046	1.2131	0.850678	1.98028	0.553696	0.335771	0.142421	0.934078	6.3247	5.32134	0.138737	0.0965703	0.54742	1.37796	2.88148	3.30391	1.35707	0.104288	0.131019	0.217424	0.147585	0.0242838	0.049697	0.238835	3.10909	2.0246
15	2	1	AT	SPT 06-07	3	0.120158	0.283764	0.326014	0.298747	0.646485	0.269082	0.203759	0.0413061	0.957862	0.802076	0.0728139	0.178129	0.146167	0.622576	0.657432	0.190799	0.235319	0.186301	3.10921	1.41031	1.22665	0.644003	0.51829	0.624354	0.279496	1.06718	9.26326	10.4291	0.168261	0.0822183	0.812367	1.70147	4.74572	6.01608	3.13296	0.156151	0.210708	0.279032	0.235947	0.0907588	0.098152	0.451573	5.66748	4.84491
16	2	1	AT	SPT 06-07	4	0.120287	0.138426	0.193756	0.255571	0.84079	0.470709	0.396429	0.10084	0.95453	0.644501	0.0231656	0.294849	0.22167	0.678331	0.561878	0.0812315	0.416758	0.151939	3.03935	1.42678	0.775977	4.7318	0.59968	0.710204	0.1428	1.02246	8.19544	7.3793	0.174505	0.083114	0.780875	1.63167	4.28253	4.54523	2.02422	0.106565	0.199422	0.227615	0.252532	0.0556967	0.0625942	0.359417	5.52958	3.89069
17	2	1	AT	Tifguard	1	0.249525	0.447092	0.390988	0.382474	1.26858	0.521753	0.330517	0.0918854	1.41227	1.24795	0.107538	0.312775	0.373372	1.15403	0.900629	0.308992	0.260924	0.156611	2.91212	2.03247	1.6331	1.76106	0.645937	0.662298	0.423321	0.886894	7.29872	7.51213	0.163448	0.0585071	0.630019	1.65993	3.84215	5.01081	2.25225	0.0722516	0.239601	0.245173	0.229385	0.164934	0.100112	0.22341	3.21454	2.54236
18	2	1	AT	Tifguard	2	0.332631	0.33081	0.197258	0.42614	1.17945	0.576302	0.309424	0.0912573	1.06567	0.927452	0.0835444	0.271905	0.298362	0.768477	0.651179	0.177873	0.264316	0.108813	2.62095	1.90052	1.81588	3.63724	0.907635	0.753876	0.344055	1.06911	8.5904	8.31455	0.249129	0.112079	0.728997	2.0089	4.17886	5.38192	2.44522	0.160472	0.18583	0.270422	0.179442	0.0973674	0.108595	0.322142	3.57662	3.08659
19	2	1	AT	Tifguard	3	0.175849	0.407065	0.531778	0.643983	1.15792	0.619703	0.240045	0.0573901	1.21485	0.973204	0.0347652	0.204082	0.31472	0.818145	0.682834	0.176585	0.335975	0.0989692	2.91733	1.34969	1.38145	3.04081	0.498227	0.558044	0.21859	0.907385	7.25501	7.45721	0.177314	0.10955	0.711604	1.61555	4.01547	4.95196	2.10774	0.140067	0.16229	0.280604	0.182948	0.0752763	0.0826318	0.286231	4.72247	3.73062
20	2	1	AT	Tifguard	4	0.251081	0.451319	0.32477	0.515601	1.18821	0.520529	0.183887	0.0794903	1.28488	0.708291	0.0482452	0.261826	0.311735	1.04821	0.706566	0.149238	0.20611	0.107121	2.38095	1.45553	0.877635	2.24534	0.576997	0.382766	0.0485577	1.24533	8.97877	8.64014	0.224293	0.0684122	0.809894	1.91059	4.06567	5.08861	2.45331	0.132823	0.182941	0.289275	0.195518	0.0539294	0.0943288	0.339113	4.80524	3.81102
21	2	1	AT	Phillips	1	0.157215	0.358987	0.316423	0.261543	0.586298	0.271505	0.184565	0.0385794	0.849561	0.496261	0.0724857	0.121485	0.147412	0.605885	0.43807	0.100958	0.19396	0.123873	2.51573	1.09971	0.635054	0.693227	0.28529	0.426844	0.105923	1.3732	12.0919	12.6554	0.230535	0.157029	1.12109	2.46716	5.48631	7.29161	3.55527	0.165042	0.219132	0.328852	0.27168	0.118196	0.115268	0.330089	5.14777	4.03401
22	2	1	AT	Phillips	2	0.140195	0.251141	0.149989	0.146381	0.714765	0.439786	0.318404	0.0908049	0.691996	0.760419	0.0898385	0.130486	0.333589	0.659823	0.82411	0.268278	0.138913	0.0970623	1.88281	1.33624	1.03602	1.56679	0.671483	0.518011	0.232795	0.523491	4.49862	5.15521	0.121801	0.0381518	0.379106	1.01837	2.57536	3.20969	1.5127	0.0788251	0.12213	0.179686	0.120924	0.0430852	0.0578855	0.133675	3.42923	2.6441
23	2	1	AT	Phillips	3	0.156275	0.374071	0.217048	0.151934	1.05755	0.471368	0.455501	0.0481846	1.0064	0.953499	0.106339	0.19681	0.261189	0.68039	0.664227	0.212857	0.168887	0.151771	2.28385	1.30768	1.30928	1.65483	0.473754	0.614979	0.347553	1.01579	8.46202	9.33683	0.179317	0.126974	0.664542	1.64391	3.93873	5.38027	2.67345	0.0957715	0.179699	0.179317	0.207717	0.0766681	0.0546356	0.247618	4.06127	3.62975
24	2	1	AT	Phillips	4	0.139497	0.352297	0.346034	0.348742	0.940927	0.361778	0.155749	0.0706965	1.03653	0.77111	0.0744548	0.21268	0.186714	0.781844	0.538669	0.195482	0.15862	0.143715	2.3097	1.04034	0.531269	0.652929	0.366338	0.34912	0.0516543	0.998307	10.5684	10.9145	0.186958	0.0929026	0.873573	1.79583	4.3706	5.91538	2.9	0.162183	0.179468	0.337474	0.211155	0.0962154	0.0633754	0.239701	5.74895	5.09479
25	2	1	HT	Bailey	1	0.0919253	0.342189	0.271335	0.205954	0.514988	0.238903	0.131381	0.176745	0.662048	0.764612	0.0570144	0.220576	0.201525	0.392712	0.405029	0.127105	0.212614	0.179562	2.34897	0.703139	0.422962	0.615782	0.177893	0.206919	0.0649647	0.869105	7.70551	6.17671	0.136297	0.0692472	0.59194	1.42238	4.56988	4.58631	1.84665	0.0892832	0.156861	0.19913	0.133661	0.0490354	0.0492991	0.308416	5.12486	3.18078
26	2	1	HT	Bailey	2	0.178403	0.395889	0.399654	0.380308	0.668817	0.397447	0.267994	0.0863581	0.695149	0.682256	0.069102	0.134362	0.170412	0.432868	0.489872	0.114794	0.219462	0.175118	2.26888	0.635441	0.147522	0.542827	0.267591	0.158817	0.0319719	1.00506	9.62829	7.53144	0.153112	0.0785446	0.646916	1.46727	4.88203	5.21377	2.00062	0.0709221	0.174102	0.219947	0.148583	0.0774399	0.0850624	0.253013	7.42359	4.34987
27	2	1	HT	Bailey	3	0.13925	0.408068	0.344211	0.286945	0.651755	0.29261	0.281693	0.0617046	0.48412	0.579936	0.0684096	0.17084	0.130373	0.317344	0.264352	0.0716848	0.247726	0.212059	2.62311	0.793641	0.452091	1.16593	0.128874	0.195722	0.061749	1.41802	10.5852	7.89819	0.171578	0.118212	0.776307	1.9919	5.66742	5.88044	2.24629	0.0880673	0.183408	0.160975	0.149671	0.0546806	0.085789	0.531346	6.32326	4.24749
28	2	1	HT	Bailey	4	0.164164	0.413602	0.451542	0.326281	0.585956	0.253413	0.272443	0.0638108	0.598326	0.805765	0.0966918	0.153786	0.130184	0.241492	0.394133	0.159744	0.257434	0.238766	2.83044	0.46356	0.383291	0.854587	0.0851041	0.205829	0.0243385	1.35163	10.3708	8.76951	0.169082	0.111184	0.788332	1.94157	5.53297	5.66824	2.37657	0.119894	0.145718	0.222061	0.151354	0.0583076	0.0732688	0.324187	5.49153	3.55209
29	2	1	HT	Wynne	1	0.162668	0.449206	0.428082	0.322894	0.907753	0.49519	0.16856	0.0751839	0.956654	0.834739	0.129589	0.242206	0.15403	0.59371	0.540986	0.164508	0.361437	0.311329	3.60344	0.948642	0.766144	0.890566	0.325765	0.243458	0.21519	0.889081	7.75905	5.66031	0.143901	0.0680993	0.690407	1.52973	4.95389	4.81402	1.68561	0.113458	0.156372	0.201731	0.163096	0.0305652	0.0591743	0.278002	5.51847	2.99099
30	2	1	HT	Wynne	2	0.067231	0.240374	0.231427	0.236098	0.469104	0.246952	0.203798	0.0965048	0.488524	0.610724	0.069744	0.152382	0.169329	0.305673	0.313888	0.125239	0.117639	0.111847	1.34269	0.469136	0.307153	0.368953	0.111364	0.179238	0.0743012	0.903848	8.12758	7.24992	0.160688	0.0884314	0.551857	1.21129	3.62228	4.08648	1.85029	0.0851852	0.104215	0.138524	0.109756	0.0392345	0.0627975	0.298797	5.85177	4.21979
31	2	1	HT	Wynne	3	0.126924	0.312837	0.349748	0.401378	0.715234	0.37896	0.187612	0.0626014	0.398808	0.274352	0.0453121	0.131715	0.105369	0.265738	0.275176	0.0560117	0.145074	0.0982831	1.38797	0.34577	0.0636386	0.665024	0.126671	0.0418197	0	1.19856	10.1974	8.47909	0.164245	0.101341	0.781344	1.52955	4.9629	5.1282	2.16842	0.0936341	0.159236	0.211929	0.132745	0.050574	0.0752348	0.363483	4.80205	2.72014
32	2	1	HT	Wynne	4	0.126159	0.443573	0.351732	0.295919	0.973003	0.537735	0.250731	0.0699434	0.588968	0.488578	0.0521003	0.216783	0.16552	0.341412	0.282803	0.0668657	0.354785	0.248533	3.96437	0.590503	0.325733	0.749691	0.217536	0.133202	0.0660291	1.54086	11.3926	7.42581	0.160019	0.150459	1.08054	1.90817	5.28239	4.95435	1.67718	0.118144	0.193477	0.212596	0.158045	0.0796977	0.0742944	0.34071	4.36992	2.17049
33	2	1	HT	Georgia 12Y	1	0.174047	0.272215	0.25833	0.208028	1.06279	0.541628	0.554173	0.0472448	0.844195	0.540301	0.0640162	0.117851	0.198553	0.565992	0.380043	0.113709	0.285957	0.173586	2.29051	1.17697	0.690601	2.0009	0.462574	0.443014	0.107086	0.940501	9.25393	6.79687	0.174401	0.0941952	0.692319	1.77645	5.04685	4.9568	1.68971	0.109843	0.180411	0.27471	0.211188	0.0555431	0.083211	0.162207	4.88391	2.82535
34	2	1	HT	Georgia 12Y	2	0.202214	0.57228	0.387703	0.318221	1.02065	0.689503	0.154929	0.0930943	1.17273	0.81144	0.116037	0.216805	0.303012	0.605187	0.596983	0.171045	0.242075	0.123252	1.92199	1.41328	0.497273	2.41271	0.543866	0.575404	0.20306	0.708747	5.88432	4.01382	0.0981819	0.0748977	0.435933	1.08065	3.26212	2.86228	0.988028	0.0830472	0.124183	0.189249	0.114222	0.0451456	0.0839527	0.172646	3.62847	1.94115
35	2	1	HT	Georgia 12Y	3	0.149819	0.476725	0.266113	0.374547	1.29383	0.52982	0.235796	0.152209	1.09381	0.536893	0.126656	0.269893	0.383097	0.686279	0.72809	0.0941741	0.379673	0.300342	3.00624	0.780294	0.125577	1.87957	0.170012	0.248148	0.0206075	1.14556	9.01684	6.30483	0.184649	0.137566	0.721129	1.73909	4.70863	4.43541	1.40568	0.0831127	0.138521	0.244698	0.168545	0.0491307	0.0870705	0.188891	3.11751	1.7084
36	2	1	HT	Georgia 12Y	4	0.169289	0.370658	0.205815	0.435452	1.44166	0.480871	0.257904	0.0773236	0.711349	0.315107	0.0352554	0.249131	0.107775	0.380421	0.278057	0.068081	0.367537	0.153043	2.52553	0.912788	0.446937	2.49205	0.264167	0.191909	0.041442	1.1728	9.61072	6.71467	0.224426	0.127278	0.871491	2.1944	5.00655	4.79104	1.75433	0.113496	0.250098	0.30617	0.196592	0	0.108497	0.258251	3.22895	1.94963
37	2	1	HT	SPT 06-07	1	0.198499	0.273694	0.153481	0.413942	2.12128	0.981242	0.332811	0.118988	1.16821	0.39967	0.0854103	0.293049	0.380528	0.635465	0.324079	0.0607742	0.216136	0.240146	1.83639	0.75637	0.218801	1.77143	0.407811	0.249586	0.0887121	0.327667	3.27604	2.18392	0.0462985	0.019256	0.221496	0.780656	2.03777	1.80627	0.518964	0.045562	0.0512441	0.115746	0.0894403	0.0297784	0.0254642	0.124833	2.06037	1.1785
38	2	1	HT	SPT 06-07	2	0.0937356	0.23879	0.20146	0.251208	1.09962	0.572139	0.457232	0.112707	0.865614	0.490103	0.055613	0.165056	0.157887	0.564596	0.403874	0.0905787	0.150057	0.0962433	1.04157	1.46514	0.6235	1.67939	0.679463	0.411962	0.0822924	0.893426	7.15345	4.96727	0.142826	0.0774595	0.463739	1.26475	3.67045	3.46391	1.25838	0.0709674	0.148618	0.205837	0.120613	0.0523186	0.071413	0.213942	3.68354	2.06572
39	2	1	HT	SPT 06-07	3	0.145631	0.397151	0.307342	0.347998	0.797225	0.421362	0.183546	0.191011	1.68908	1.17501	0.0926411	0.239706	0.324075	0.82127	0.970548	0.19504	0.206419	0.132177	1.86083	1.98435	0.967234	1.08938	0.839223	0.649713	0.140849	0.770474	6.32936	4.24686	0.119706	0.0834836	0.391067	1.2479	3.50701	3.21715	1.0486	0.0798302	0.136185	0.17956	0.13362	0.0467943	0.0504477	0.240788	2.13042	1.13571
40	2	1	HT	SPT 06-07	4	0.118477	0.278488	0.22524	0.395767	1.0635	0.524627	0.257188	0.0929313	0.570367	0.254473	0.109505	0.223557	0.181892	0.275663	0.225655	0.069369	0.210677	0.152481	1.92156	0.418289	0.129691	3.31175	0.235154	0.098159	0.048456	1.46275	10.9739	7.40888	0.206812	0.12787	0.953533	2.05124	5.67929	5.01899	1.7297	0.14871	0.176005	0.257892	0.202168	0.0868701	0.0921933	0.31352	3.10229	1.58015
41	2	1	HT	Tifguard	1	0.218071	0.326689	0.233946	0.361363	1.13568	0.75197	0.378283	0.0810247	0.86464	0.277289	0.0615362	0.184144	0.183128	0.358572	0.347252	0.122634	0.305102	0.21828	3.0581	0.899256	0.415665	2.48448	0.190641	0.255493	0	0.991305	8.55529	6.47227	0.179849	0.0579357	0.856951	1.95773	5.06226	4.94888	1.79725	0.131688	0.256623	0.34015	0.244894	0.136309	0.111428	0.25183	2.57501	1.6361
42	2	1	HT	Tifguard	2	0.176548	0.439461	0.106406	0.360889	1.44737	1.00298	1.00712	0.206036	0.843135	0.253131	0.0647024	0.275266	0.177446	0.479412	0.228442	0.0561136	0.32132	0.176098	1.87066	1.37778	0.257974	2.92669	0.540852	0.405266	0.0649192	0.586623	4.2697	2.6419	0.107175	0.0694205	0.456037	1.25106	2.72783	2.31402	0.8118	0.0556176	0.138841	0.181603	0.107581	0.0502047	0.0535877	0.109257	2.59398	1.4554
43	2	1	HT	Tifguard	3	0.166515	0.363004	0.347684	0.403467	1.66182	0.667227	0.292401	0.19812	0.742026	0.421068	0.0204814	0.24173	0.281282	0.348543	0.38234	0.0516031	0.350334	0.276741	3.24419	0.942381	0.43186	2.95126	0.247573	0.343393	0	1.00063	8.15566	5.97461	0.216617	0.100729	0.800024	2.04844	4.57474	4.54669	1.71792	0.112771	0.246652	0.288303	0.195225	0.119572	0.0763614	0.158736	2.58498	1.59839
44	2	1	HT	Tifguard	4	0.197297	0.391363	0.333376	0.510028	1.39867	0.626539	0.234279	0.105183	0.781038	0.349103	0.0754002	0.159745	0.190254	0.393849	0.287771	0.081109	0.399168	0.248992	3.11642	0.825728	0.320249	1.68605	0.309197	0.349078	0.0653471	1.21994	8.75416	6.62114	0.225139	0.155642	0.850764	2.19503	4.62635	4.46002	1.75636	0.131662	0.200395	0.319227	0.223917	0.105391	0.0991285	0.279356	2.55287	1.50935
45	2	1	HT	Phillips	1	0.163574	0.363864	0.213098	0.312999	1.1449	0.604163	0.435588	0.16405	1.1542	0.755661	0.0930945	0.242996	0.286884	0.637804	0.43572	0.122735	0.206755	0.145845	1.81471	0.67058	0.298398	2.32352	0.15981	0.109696	0.0318313	0.876843	7.37621	5.65179	0.151831	0.103469	0.541527	1.63185	4.15486	4.00531	1.5564	0.112291	0.149859	0.202061	0.200089	0.0659007	0.0753448	0.302671	3.43431	2.15072
46	2	1	HT	Phillips	2	0.106756	0.349107	0.129382	0.31246	1.25542	0.570107	0.78808	0.117017	0.745267	0.300908	0.0532504	0.165413	0.218305	0.391908	0.310621	0.0735659	0.387812	0.258715	3.05861	0.477211	0.249054	1.27598	0.114932	0.140946	0	1.57038	10.5732	8.44596	0.15956	0.117264	1.08615	2.0839	5.63313	5.46909	2.00473	0.151155	0.258387	0.387716	0.313562	0.141259	0.116315	0.422173	4.84575	3.09086
47	2	1	HT	Phillips	3	0.161978	0.32007	0.254689	0.359995	1.21034	0.485263	0.366426	0.199638	1.11121	1.09747	0.142042	0.30795	0.270146	0.60411	0.65098	0.212178	0.264895	0.195751	2.03003	0.783868	0.521025	1.12219	0.299777	0.179651	0.0763787	1.16245	8.68851	6.071	0.142941	0.104869	0.701368	1.5027	3.68455	3.39741	1.25934	0.103273	0.153314	0.223189	0.145791	0.0673669	0.076486	0.246043	2.35782	1.34052
48	2	1	HT	Phillips	4	0.127771	0.320135	0.267643	0.230397	0.804345	0.296089	0.267329	0.047478	0.531264	0.376147	0.0473366	0.0858515	0.114452	0.269534	0.229216	0.0435176	0.259621	0.16536	2.70527	0.556291	0.40991	0.673227	0.222096	0.196858	0.0479525	1.71219	13.8691	10.5486	0.214743	0.205383	1.03895	2.33342	6.0386	5.87534	2.10825	0.193215	0.244561	0.335351	0.218085	0.0878492	0.107371	0.279806	4.42703	2.61019
49	2	2	AT	Bailey	1	0.0938675	0.193958	0.235301	0.233508	0.325161	0.213786	0.348786	0.0342985	0.361748	0.801649	0.134789	0.0709211	0.086526	0.253319	0.36492	0.187566	0.133372	0.1884	1.66492	0.710231	0.899222	1.7808	0.248412	0.304445	0.196753	0.860816	8.68856	9.12036	0.248742	0.0874904	0.73474	1.86897	6.91398	7.96127	4.50831	0.138549	0.271714	0.277367	0.252959	0.11127	0.120423	0.544107	7.32233	6.97541
50	2	2	AT	Bailey	2	0.0772911	0.249376	0.276939	0.208972	0.343925	0.202674	0.287572	0.0711323	0.489706	1.08617	0.119102	0.0774441	0.139685	0.285697	0.441113	0.257735	0.217258	0.285943	2.45953	0.774716	1.41852	1.14379	0.286551	0.492543	0.283814	0.631572	7.10602	8.10376	0.194426	0.0678473	0.454194	1.47003	5.9197	6.70582	4.21335	0.118924	0.164017	0.300059	0.22066	0.0947079	0.0757803	0.321046	6.25508	5.87139
51	2	2	AT	Bailey	3	0.162491	0.405338	0.350581	0.467213	0.810539	0.42505	0.264476	0.0549075	1.06493	0.937945	0.146037	0.123356	0.231396	0.539393	0.520349	0.177043	0.14332	0.193792	1.79924	3.41658	2.89008	2.3295	1.05795	1.38862	0.76722	0.813651	5.81179	5.69579	0.138365	0.0828093	0.593641	1.58409	4.51293	4.96006	2.40648	0.119613	0.260424	0.340788	0.196366	0.100862	0.0871187	0.537339	4.34931	3.31755
52	2	2	AT	Bailey	4	0.0993219	0.28921	0.272848	0.352506	0.717213	0.297248	0.365711	0.0343608	0.468607	0.389939	0.0593348	0.0716056	0.0964278	0.383883	0.254366	0.0468478	0.288586	0.348026	2.74006	0.856659	0.811713	1.53603	0.382423	0.283312	0.0945014	1.14727	9.88559	10.1025	0.224325	0.127122	0.962267	2.31103	6.25767	7.926	3.77238	0.16571	0.247527	0.364025	0.267676	0.139333	0.103432	0.311876	5.72517	4.38584
53	2	2	AT	Wynne	1	0.174893	0.412193	0.315463	0.324824	0.505022	0.263042	0.232775	0.0337461	0.397652	0.381645	0.0902393	0.103083	0.108001	0.244579	0.312183	0.107042	0.17528	0.230937	2.29607	0.260565	0.280609	0.615502	0.107942	0.147194	0.123393	0.944836	8.2634	8.43198	0.262823	0.0520337	0.807982	2.1894	6.54509	8.34251	4.31521	0.169906	0.238399	0.395695	0.307025	0.152915	0.164995	0.454928	6.99313	5.36231
54	2	2	AT	Wynne	2	0.151705	0.278617	0.279511	0.259062	0.406678	0.343414	0.419842	0.0664462	0.5244	0.651733	0.0705488	0.168742	0.129991	0.382864	0.37284	0.187223	0.21113	0.268031	2.13825	0.728951	0.715268	1.64809	0.329242	0.346346	0.104844	0.776389	8.07303	7.48628	0.200948	0.0916661	0.590121	1.78515	6.07813	7.39625	3.76222	0.110478	0.20247	0.319363	0.271845	0.121678	0.092101	0.326087	6.31814	4.67582
55	2	2	AT	Wynne	3	0.337939	0.377994	0.353961	0.426715	1.2378	0.604758	0.366223	0.105502	1.12241	1.02848	0.0913268	0.237283	0.210522	0.932271	0.75055	0.260002	0.180552	0.159121	2.81349	3.66171	2.89571	5.03244	1.29722	1.48997	0.408485	0.580048	4.75765	4.39418	0.130059	0.0805391	0.588116	1.57211	3.51854	4.15201	1.97745	0.0724713	0.125886	0.229516	0.170259	0.0898588	0.0642644	0.178774	3.58548	2.7039
56	2	2	AT	Wynne	4	0.173196	0.260325	0.224716	0.307147	0.915531	0.400488	1.2195	0.125283	0.869754	0.7612	0.0956443	0.0976197	0.228921	0.523774	0.423871	0.18797	0.211184	0.213786	1.95718	1.88363	1.31199	2.10344	0.820856	0.778678	0.244756	1.10343	8.49652	8.33408	0.18152	0.0888264	0.722343	2.02006	5.80943	7.14389	3.08069	0.157928	0.241469	0.351696	0.247141	0.0790284	0.00850877	0.2804	4.10481	2.93725
57	2	2	AT	Georgia 12Y	1	0.245145	0.598475	0.396922	0.301108	0.589124	0.23306	0.19882	0.0629262	1.01329	1.17657	0.0509279	0.121075	0.268483	0.561132	0.67098	0.138584	0.163004	0.0980466	1.47805	2.71595	1.44683	1.39773	0.726397	1.08449	0.242967	0.645051	8.11663	6.01819	0.192536	0.0425954	0.63734	1.61226	6.23595	6.30057	2.40787	0.116281	0.217139	0.323138	0.234642	0.111385	0.110405	0.237983	5.59738	3.35945
58	2	2	AT	Georgia 12Y	2	0.325205	0.548251	0.411614	0.37522	1.30933	0.731072	0.12557	0.0593797	1.02637	0.636512	0.079556	0.154399	0.284895	0.625355	0.458621	0.143916	0.277281	0.120619	2.95765	2.42323	1.18171	1.5947	0.726856	0.570491	0.121333	1.2909	8.85251	8.56858	0.199185	0.180534	0.677954	1.99674	5.12214	5.35518	2.19973	0.142146	0.241557	0.39837	0.279403	0.107017	0.127479	0.158133	3.38751	2.38013
59	2	2	AT	Georgia 12Y	3	0.327762	0.492378	0.239785	0.437156	1.11851	0.485659	0	0.0696678	1.12067	0.68408	0.118675	0.181251	0.21363	0.796494	0.570771	0.103179	0.195226	0.234983	1.69578	4.13392	2.44236	6.90194	1.53617	1.77136	0.434972	0.711536	6.05511	6.02063	0.133625	0.0621678	0.440891	1.62404	4.01572	4.33603	1.85771	0.108794	0.206869	0.229914	0.163637	0.0702068	0.113974	0.279635	3.83059	3.10756
60	2	2	AT	Georgia 12Y	4	0.2257	0.373008	0.328212	0.298923	0.824838	0.578463	0.421105	0.0722756	0.957243	0.816008	0.0422972	0.116484	0.20587	0.754388	0.448472	0.0923474	0.203533	0.247542	1.58769	3.65523	2.12658	5.19925	1.6105	1.15629	0.508781	0.810373	6.65583	5.78438	0.130339	0.06804	0.547374	1.56736	4.53034	5.26266	2.11144	0.112016	0.195203	0.219023	0.16161	0.0547252	0.0618102	0.390474	4.16713	2.86159
61	2	2	AT	SPT 06-07	1	0.113915	0.306647	0.176994	0.240821	0.337	0.130903	0.110793	0.0414442	0.4717	0.343882	0.0648269	0.0999292	0.0844875	0.276923	0.267128	0.0803404	0.229938	0.231784	1.81645	1.21071	0.689853	0.568163	0.376937	0.389975	0.0785633	0.977383	12.0036	10.6142	0.322641	0.0977701	1.06888	2.62492	8.89549	10.9155	5.0189	0.14538	0.342833	0.487469	0.388424	0.159833	0.132096	0.369472	5.7476	4.1145
62	2	2	AT	SPT 06-07	2	0.135302	0.256807	0.209456	0.207768	0.395583	0.211044	0	0.0791266	0.513772	0.708655	0.0318651	0.0955028	0.151224	0.305156	0.376718	0.108401	0.273656	0.362954	3.19807	1.15362	0.730911	1.87922	0.403316	0.536427	0.15596	0.765611	9.37154	8.69841	0.298221	0.119508	0.676677	1.89659	7.0807	8.48262	3.57063	0.135048	0.247377	0.386479	0.279894	0.121451	0.131923	0.400787	5.93717	4.20789
63	2	2	AT	SPT 06-07	3	0.174223	0.178328	0.136482	0.208543	0.702706	0.312643	0.103644	0.0423471	0.435101	0.322563	0.0576714	0.132388	0.226514	0.360205	0.286004	0.0338298	0.195991	0.29965	1.64068	2.04847	1.35649	10.8696	0.966788	0.963583	0.128783	0.881522	8.37712	7.80457	0.241165	0.0924497	0.780438	2.34384	6.16202	6.8663	2.95839	0.134843	0.290542	0.369217	0.26173	0.085077	0.104576	0.334072	5.00367	3.61681
64	2	2	AT	SPT 06-07	4	0.22091	0.249015	0.274293	0.411518	1.30097	0.877832	0.405238	0.206497	1.081	0.721891	0.00687695	0.162932	0.254393	0.751168	0.759034	0.138293	0.341219	0.232031	2.64821	1.54728	0.730778	3.37213	0.667954	0.598826	0.198138	0.593778	5.5902	5.75838	0.170452	0.0332623	0.588301	1.57148	3.9888	4.54424	2.14295	0.0989853	0.145873	0.296822	0.175261	0.0686619	0.0587767	0.16508	3.00966	2.43158
65	2	2	AT	Tifguard	1	0.170802	0.31956	0.198555	0.248194	0.515102	0.34763	0.391877	0.0379666	0.487428	0.447606	0.0142731	0.109855	0.12128	0.37801	0.285003	0.0575208	0.349968	0.391753	2.46367	0.979239	0.509357	3.58588	0.249797	0.460119	0.127764	0.809039	9.41054	8.48506	0.360667	0.0781243	0.855455	2.60253	7.58818	7.8405	3.83727	0.14451	0.319514	0.469016	0.367009	0.125755	0.155844	0.277907	4.58516	3.32093
66	2	2	AT	Tifguard	2	0.470093	0.572698	0.217763	0.41879	1.15722	0.642921	0.431525	0.208649	0.696024	0.897688	0.140045	0.480067	0.409998	0.625725	0.460521	0.166242	0.355346	0.579904	3.29512	1.61072	1.67694	7.90559	0.838228	1.07146	0.398298	0.301516	3.63228	3.21591	0.122588	0.0266226	0.271334	1.10236	2.69105	3.01795	1.50572	0.0636156	0.158807	0.16345	0.136673	0	0.0544834	0.0867125	3.08432	2.06255
67	2	2	AT	Tifguard	3	0.293735	0.386661	0.243659	0.468161	1.1909	0.571674	0.374562	0.218789	0.671742	0.60293	0.0361959	0.0799701	0.22832	0.491559	0.356924	0.0565121	0.323003	0.342766	2.53493	1.48532	0.715339	7.17611	0.497207	0.910534	0.115588	0.792769	6.62309	6.04034	0.198156	0.0670529	0.574596	2.08922	5.59013	5.83075	2.32812	0.102795	0.217457	0.363287	0.230039	0.0860679	0.0723428	0.0989408	3.81479	2.76734
68	2	2	AT	Tifguard	4	0.19156	0.449138	0.313766	0.561515	1.68343	0.885851	0.11553	0.179025	1.13234	0.926667	0.0595265	0.263305	0.355979	0.919288	0.584977	0.191486	0.432722	0.353426	3.90381	1.72375	1.40089	1.01003	1.06463	0.876517	0.22856	0.57982	5.62544	5.46309	0.164874	0.0982934	0.462279	1.85432	4.48899	4.84998	2.28804	0.0822004	0.17229	0.329748	0.210471	0.0758894	0.0676852	0.275564	2.49922	2.17521
69	2	2	AT	Phillips	1	0.126815	0.329136	0.322462	0.159493	0.424109	0.231383	0.313006	0.0291592	0.574215	0.793973	0.140999	0.0808794	0.150389	0.275087	0.450953	0.176165	0.306187	0.31988	3.28804	0.868831	0.974714	1.14833	0.290665	0.342024	0.269637	0.679433	9.45362	9.85374	0.281096	0.101034	0.727939	1.98128	7.10489	8.67564	4.85979	0.131912	0.230697	0.38911	0.342615	0.127179	0.105411	0.212479	5.60703	4.46542
70	2	2	AT	Phillips	2	0.277625	0.245905	0.138582	0.249447	1.09295	0.435762	0.305957	0.155257	0.45852	0.276054	0.0240208	0.118574	0.131501	0.532472	0.262885	0.0588971	0.427427	0.476098	3.95804	0.869168	0.451481	5.60549	0.235734	0.428608	0.137649	0.742284	7.14969	8.23547	0.194545	0.077294	0.686475	1.8654	5.10939	6.84589	3.54124	0.141749	0.239611	0.371797	0.290049	0.104805	0.122491	0.271985	4.50365	4.19144
71	2	2	AT	Phillips	3	0.491459	0.404614	0.146641	0.339124	1.04072	0.64294	0.330867	0.191259	0.70507	1.57415	0.0444193	0.217823	0.330583	0.521544	0.588089	0.214152	0.447907	0.298233	2.83006	2.72641	3.31627	9.10403	1.2365	1.85304	0.853931	0.383978	2.2874	2.21666	0.0692857	0.0283441	0.323414	0.941898	1.81887	2.06937	1.0296	0.0702547	0.0860015	0.186538	0.078007	0	0	0.227527	2.26874	1.80715
72	2	2	AT	Phillips	4	0.175248	0.495511	0.260961	0.325745	1.01278	0.682054	0.213121	0.0732054	0.915092	0.832269	0.0467438	0.16834	0.212938	0.784254	0.633059	0.2543	0.293476	0.24469	2.9253	2.5173	2.60221	1.0319	0.956101	1.26687	0.549519	0.836525	6.63723	7.27688	0.171008	0.0802748	0.690815	1.80095	4.47504	5.61302	2.87039	0.10317	0.21807	0.310923	0.235171	0.092853	0.0808401	0.286429	3.28663	2.97077
73	2	2	HT	Bailey	1	0.0922402	0.333744	0.233224	0.290248	0.53525	0.268441	0.566502	0.0571633	0.430369	0.477667	0.0551342	0.1144	0.129981	0.277455	0.26494	0.0957852	0.189292	0.153091	1.80011	1.05649	0.671505	1.06601	0.20256	0.26623	0.131711	1.04235	10.9729	9.78055	0.264109	0.104374	0.732698	1.93547	6.20824	6.23771	2.8543	0.136817	0.202199	0.287027	0.248036	0.0684579	0.0916741	0.233772	4.89672	3.31323
74	2	2	HT	Bailey	2	0.292902	0.374304	0.128994	0.338105	1.07183	0.661509	0.90884	0.148895	0.484721	0.162676	0.0262399	0.217475	0.132375	0.299715	0.212524	0.082413	0.603667	0.463576	4.37095	1.14002	0.463039	4.20891	0.597795	0.511483	0.0479515	0.865174	6.62841	4.43484	0.146176	0.0836407	0.609405	1.42815	4.19705	3.71209	1.21818	0.081452	0.211994	0.230442	0.167281	0	0.0808267	0.157136	4.07616	2.05494
75	2	2	HT	Bailey	3	0.14652	0.36456	0.393704	0.218039	0.53535	0.326363	0.186706	0.200413	0.875898	0.969748	0.163231	0.304552	0.268082	0.466406	0.491221	0.133569	0.177641	0.157704	1.92251	0.40334	0.356084	0.480281	0.111285	0.117275	0.0435288	0.770896	6.44332	5.3471	0.135916	0.0787907	0.464874	1.16967	3.4282	3.4915	1.39301	0.100879	0.138963	0.24018	0.180855	0.0611876	0.0558559	0.16873	2.82568	1.77756
76	2	2	HT	Bailey	4	0.118636	0.529343	0.791295	0.188914	0.411627	0.244132	0.338338	0.100372	0.623239	0.894888	0.120727	0.0977301	0.160386	0.321888	0.327495	0.130014	0.1086	0.0972322	1.14565	0.256731	0.118457	0.347308	0.0763586	0.090018	0.00828524	1.22703	10.5105	8.73659	0.186354	0.0905435	0.691675	1.78012	4.99754	5.53155	2.29056	0.116952	0.192832	0.328078	0.26017	0.0796526	0.0861302	0.24513	3.33842	2.44395
77	2	2	HT	Wynne	1	0.252374	0.324349	0.272479	0.364836	1.10002	0.736465	0.200595	0.153765	0.765989	1.06589	0.177313	0.218076	0.198804	0.448895	0.577241	0.281421	0.188321	0.219755	2.09115	1.90209	1.68008	2.55557	0.397323	0.725845	0.253702	0.651349	5.35655	3.86881	0.0970893	0.0349146	0.477167	1.12336	3.87802	3.37711	1.29512	0.0613154	0.115367	0.159811	0.0844356	0.0453031	0.0335087	0.305021	3.14849	1.88898
78	2	2	HT	Wynne	2	0.150477	0.304471	0.364737	0.263786	0.604664	0.32757	0.314357	0.0666737	0.541232	0.672012	0.0650197	0.192455	0.128274	0.314279	0.337107	0.140505	0.153849	0.141843	1.71425	0.214731	0.208752	1.29157	0.109147	0.0547005	0.0457958	1.12725	9.31747	8.68891	0.229526	0.105543	0.733383	1.80547	5.36943	6.10427	2.8347	0.112418	0.190625	0.351406	0.221762	0.112741	0.0836257	0.354472	4.47403	3.38844
79	2	2	HT	Wynne	3	0.095757	0.430206	0.290852	0.49202	0.779758	0.462903	0.247723	0.0691319	0.757041	0.505737	0.0520358	0.206517	0.200828	0.537139	0.337711	0.0744569	0.29817	0.332865	3.92489	0.321928	0.186072	0.777002	0.0710533	0.0322969	0.00395898	1.06534	10.2956	7.37608	0.243352	0.132075	0.7029	1.92416	6.56402	5.73924	2.18341	0.118563	0.202948	0.345356	0.239378	0.0884917	0.0932607	0.213911	3.41682	1.83075
80	2	2	HT	Wynne	4	0.113037	0.456654	0.433307	0.161811	0.491096	0.22538	0.169901	0.0684807	0.413207	0.422327	0.143133	0.100547	0.126235	0.209394	0.29292	0.0949368	0.154173	0.249299	2.27447	0.244074	0.0428444	1.03275	0.0527434	0.0341827	0.0301612	1.48634	12.2992	10.3018	0.242299	0.143472	0.875482	2.08167	6.28522	6.73195	2.83983	0.134523	0.272881	0.472699	0.376724	0.108956	0.0941071	0.191194	3.41453	2.05246
81	2	2	HT	Georgia 12Y	1	0.204713	0.627898	0.475874	0.365966	0.914161	0.711126	0.106384	0.150917	1.16082	0.97638	0.122526	0.27359	0.206785	0.792551	0.699896	0.195417	0.237069	0.18859	1.81181	0.616175	0.373432	1.77105	0.358163	0.131139	0.0339076	0.832452	6.89303	4.86009	0.155469	0.0999342	0.408874	1.31199	4.32415	3.94569	1.27416	0.0696684	0.140193	0.213574	0.111926	0.048254	0.0706678	0.308155	3.28941	1.54954
82	2	2	HT	Georgia 12Y	2	0.122485	0.405647	0.211443	0.117627	0.439268	0.283162	0.145248	0.128723	0.880489	0.489777	0.0349738	0.250734	0.173049	0.383715	0.306446	0.0763481	0.270992	0.188584	1.80576	0.370782	0.15308	1.38103	0.150021	0.19922	0.0206486	0.753299	5.83175	3.36481	0.107857	0.0513761	0.35866	1.12444	3.26027	2.7397	0.83555	0.0520243	0.105426	0.113206	0.0965124	0	0.0285242	0.267044	2.69095	1.22403
83	2	2	HT	Georgia 12Y	3	0.367926	0.519623	0.31736	0.474836	1.40452	0.601973	0.21358	0.149024	0.504862	0.248928	0.155164	0.204624	0.210614	0.33569	0.273995	0.0253551	0.249217	0.15489	2.44909	0.685713	0.114071	2.62653	0.170139	0.181095	0.0699247	1.00753	9.16811	5.96689	0.189295	0.129884	0.748986	2.09003	4.51727	4.26488	1.66842	0.147298	0.268783	0.567885	0.394979	0.121075	0.092394	0.118145	2.05358	1.005
84	2	2	HT	Georgia 12Y	4	0.0698464	0.34877	0.193118	0.202601	0.262387	0.175888	0.16363	0.056305	0.247805	0.0676493	0.0104076	0.164354	0.0601353	0.168607	0.137023	0.022862	0.0831852	0.0754927	0.684512	0.126743	0.03776	0.372802	0.0800078	0.0324983	0	1.01201	6.36299	4.30178	0.141776	0.103503	0.374855	1.07842	3.28849	2.95624	0.873776	0.0577532	0.074971	0.0995677	0.0782177	0.02135	0.0508661	0.319364	3.07264	1.5445
85	2	2	HT	SPT 06-07	1	0.147101	0.391183	0.173363	0.380026	1.37506	0.829398	0.299524	0.109631	1.07587	0.611904	0.104945	0.228467	0.267334	0.775448	0.57842	0.113802	0.353742	0.228216	2.5569	1.86589	0.829235	1.56659	0.530618	0.563696	0.125649	0.814602	6.53229	4.91696	0.191164	0.0893754	0.68492	1.67623	4.23862	3.98159	1.30982	0.0889373	0.204454	0.342168	0.209273	0.0895215	0.0706825	0.211753	2.33257	1.56103
86	2	2	HT	SPT 06-07	2	0.226836	0.459982	0.138489	0.29881	1.00985	0.675903	0.323881	0.119063	0.510125	0.364302	0.0491194	0.2392	0.166316	0.388912	0.268819	0.0534173	0.537873	0.534685	4.64428	0.668976	0.246501	1.69469	0.472003	0.364273	0.0947202	0.871663	6.99986	4.67175	0.12131	0.0840175	0.696518	1.61447	4.64418	4.31217	1.32382	0.0835822	0.180804	0.233043	0.193574	0.0650083	0.0526742	0.439937	4.07746	2.23729
87	2	2	HT	SPT 06-07	3	0.172664	0.355416	0.31679	0.346048	0.807397	0.442757	0.256257	0.124871	0.99469	0.538054	0.0862166	0.209921	0.190265	0.435189	0.46132	0.0922266	0.310468	0.298123	2.7787	0.438022	0.18709	1.50636	0.10396	0.237816	0.0376109	1.23433	9.12285	6.17215	0.229307	0.10607	0.792273	1.94972	4.7811	4.33868	1.49233	0.124586	0.194604	0.389821	0.263396	0.0805639	0.105211	0.151537	2.11416	1.27034
88	2	2	HT	SPT 06-07	4	0.160053	0.340955	0.222296	0.396759	0.992051	0.450723	0.287758	0.0984232	0.499521	0.218693	0.0512353	0.108908	0.118229	0.200489	0.225497	0.0429567	0.316313	0.17377	2.20856	0.20865	0.0162078	1.80091	0.135407	0.0859629	0	1.72904	13.6654	10.0748	0.315652	0.217565	1.31191	3.04526	7.6453	7.13883	2.42243	0.237261	0.40787	0.747522	0.489652	0.207652	0.20087	0.10531	1.9415	1.20726
89	2	2	HT	Tifguard	1	0.32878	0.41924	0.312248	0.468465	1.62495	1.08553	0.185194	0.100863	0.906206	0.497293	0.062078	0.226863	0.27675	0.624983	0.353474	0.112119	0.304632	0.215875	2.7941	2.12039	1.00128	2.02891	0.70547	0.380327	0.316442	0.817216	6.94215	5.04458	0.156458	0.105412	0.683832	2.04344	4.64427	4.33831	1.75296	0.104937	0.229946	0.285101	0.238638	0	0.0747521	0.320294	2.89661	1.8195
90	2	2	HT	Tifguard	2	0.111473	0.34276	0.120508	0.251162	1.13183	0.575297	0.208908	0.0750152	0.425364	0.360189	0.0492039	0.207604	0.138036	0.327497	0.251621	0.0485785	0.258529	0.103702	1.49748	0.309889	0.0556163	1.66756	0.118673	0.13932	0.116069	0.26939	1.91399	1.42547	0.0611389	0.0398527	0.367307	0.481898	1.25861	1.18576	0.489584	0.0303921	0.036778	0.12618	0.074502	0.0308651	0.0091058	0.0623531	0.600858	0.488551
91	2	2	HT	Tifguard	3	0.142599	0.257437	0.348909	0.43339	1.11882	0.690428	0.361691	0.198081	0.826716	0.924198	0.301376	0.146014	0.136997	0.553716	0.449544	0.213479	0.420191	0.334312	3.68715	0.606974	0.462113	1.83161	0.323399	0.247226	0.0991578	0.547828	5.45296	3.81458	0.112148	0.0404414	0.402545	1.18962	2.88697	3.0552	1.05114	0.0436699	0.187424	0.271025	0.221068	0.0536953	0	0.0727954	1.00055	0.5816
92	2	2	HT	Tifguard	4	0.220767	0.575151	0.242618	0.448316	1.34897	0.5533	0.330523	0.0327761	0.486819	0.258818	0.0540993	0.195432	0.147747	0.34311	0.329742	0.106842	0.760243	0.395191	6.07523	0.393584	0	1.64156	0.0221832	0.0853718	0.291071	0.853464	9.19386	6.67514	0.204498	0.111972	0.727175	2.36572	5.52273	5.31588	2.08814	0.0972273	0.256851	0.51007	0.325017	0.112185	0.101074	0.22534	3.03281	2.06583
93	2	2	HT	Phillips	1	0.232544	0.397073	0.215702	0.354537	1.50408	0.720302	0.443279	0.165695	0.851019	0.388523	0.0379584	0.229495	0.289195	0.62758	0.41611	0.138878	0.306087	0.397571	3.20967	1.07576	0.423312	2.85425	0.286061	0.251387	0.0563453	0.695321	6.15795	4.51398	0.113162	0.0720121	0.471569	1.45384	4.20426	4.13353	1.53448	0.0856062	0.166252	0.240469	0.21475	0.0540091	0.0727469	0.32388	5.06211	2.67194
94	2	2	HT	Phillips	2	0.0609713	0.300905	0.306351	0.14127	0.439612	0.199999	0.134649	0.0763048	0.429319	0.440915	0.0448475	0.131928	0.129588	0.239819	0.309345	0.0901755	0.196312	0.179506	1.80001	0.128036	0.0773073	0.54701	0.00785934	0.0630176	0	1.02941	8.21192	6.63143	0.185877	0.0965724	0.754864	1.44949	4.37265	4.38664	1.78418	0.109291	0.207136	0.334778	0.267096	0.0766765	0.073951	0.15119	2.08876	1.29144
95	2	2	HT	Phillips	3	4.11732	0.338304	0.181403	0.259515	0.69732	0.362265	0.285372	0.0610003	0.572436	0.351706	0.0488165	0.0988513	0.146075	0.519666	0.2633	0.0683106	0.1754	0.169955	1.92207	0.182252	0.123917	1.62215	0.133519	0.11975	0.0333344	0.993414	9.91445	7.28101	0.201447	0.118634	0.778376	1.89088	5.1775	4.94692	2.14036	0.157564	0.270209	0.40036	0.372833	0.127618	0.11276	0.0721167	2.55514	1.41904
96	2	2	HT	Phillips	4	0.0635048	0.234859	0.136288	0.224376	0.706868	0.294629	0.207626	0.0650352	0.603392	0.400153	0.0712893	0.0973779	0.134581	0.341064	0.310644	0.0794955	0.155553	0.138316	1.29163	0.107239	0	0.523293	0.0159649	0.0179	0	1.14704	10.7965	7.70019	0.171421	0.113494	0.714287	1.65269	5.10602	5.2109	1.87589	0.110931	0.229244	0.435318	0.283377	0.0989359	0.0857103	0.114873	1.93318	1.05873
[truncated: 45 more columns]

## Sheet: Table S3 ANOVA results
Heat Stress Elicits Remodeling in the Anther Lipidome of Peanut
Zolian Sang Zoong Lwe, Ruth Welti, Dan Anco, Salman Naveed, Sachin Rustgi, Sruthi Narayanan
Supplementary Table S3. Analysis of variance results on the effects of treatment (ambient temperature and heat stress), genotype (seven peanut cultivars), and their interaction on physiological traits, yield traits, lipid-headgroup unsaturation indices, lipid molecular species, and fold change of fatty acids in lipid classes. The GLIMMIX procedure in SAS (Version 9.4, SAS Institute) was used to p…
Physiological and Yield Data	P values
	Treatment	Genotype	Interaction
Chlorophyll index (SPAD CCI)	<.0001	0.0012	0.1126
Pod number m-1	<.0001	<.0001	0.3514
Pollen viability (%)	<.0001	0.5346	0.5289
Thylakoid membrane damage (Fo/Fm)	<.0001	0.0437	0.1425
Lipid headgroup unsaturation Indices	P values
	Treatment	Genotype	Interaction
MGDG	<.0001	0.0007	0.0542
PA	0.205	0.0006	0.1547
PC	<.0001	<.0001	0.0017
PE	<.0001	<.0001	0.0002
PI	<.0001	0.0339	0.3214
SQDG	<.0001	0.8162	0.2033
TAG	<.0001	<.0001	0.0006
Lipid molecular species	P values
	Treatment	Genotype	Interaction
Campesterol-16:0	0.047	0.4358	0.227
Campesterol-18:2	0.6839	0.0003	0.3364
Campesterol-18:3	<.0001	0.0188	0.2827
Campesterol-Glc	0.313	<.0001	0.6475
Campesterol-Glc(16:0)	0.5104	<.0001	0.0962
Campesterol-Glc(18:2)	0.741	0.0283	0.5124
Campesterol-Glc(18:3)	0.056	0.5859	0.3855
DAG(34:1) 18:1/16:0	<.0001	0.153	0.9312
DAG(34:2) 18:2/16:0	0.0011	0.0005	0.4077
DAG(34:3) 18:3/16:0	<.0001	0.5877	0.5297
DAG(36:3)_B 18:2/18:1	<.0001	0.0133	0.386
DAG(36:3)_A 18:3/18:0	0.3025	0.5355	0.2734
DAG(36:4)_B 18:2/18:2	<.0001	0.0078	0.4919
DAG(36:4)_A 18:3/18:1	0.6554	0.0083	0.1619
DAG(36:5) 18:3/18:2	<.0001	0.8375	0.958
DAG(36:6) 18:3/18:3	<.0001	0.0349	0.5437
MGDG(36:4)	0.0015	0.0193	0.7881
MGDG(36:5)	<.0001	0.7216	0.5381
MGDG(36:6)	0.7992	0.6125	0.9425
PA(34:2)	<.0001	0.0075	0.1928
PA(34:3)	<.0001	0.5758	0.5547
PA(34:5)	0.011	0.0916	0.7023
PA(36:4)	<.0001	0.0085	0.1638
PA(36:5)	<.0001	0.2015	0.3906
PA(36:6)	<.0001	0.4532	0.2605
PC(34:1)	<.0001	0.1	0.4553
PC(34:2)	0.0042	0.3627	0.1973
PC(34:3)	<.0001	0.0257	0.124
PC(34:4)	0.0009	0.3351	0.6984
PC(36:1)	0.8752	0.2304	0.9568
PC(36:2)	0.3119	0.1087	0.9221
PC(36:3)	0.2116	0.2111	0.461
PC(36:4)	0.0029	0.1276	0.0391
PC(36:5)	<.0001	0.1982	0.211
PC(36:6)	<.0001	<.0001	0.0002
PC(38:2)	0.4507	0.255	0.917
PC(38:3)	0.0076	0.1252	0.9585
PC(38:4)	0.0002	0.2049	0.859
PC(38:5)	<.0001	0.2598	0.79
PC(38:6)	0.0076	0.9957	0.1376
PC(40:2)	0.2712	0.6399	0.6515
PE(34:1)	0.9494	0.4811	0.6126
PE(34:2)	0.0144	0.0995	0.705
PE(34:3)	<.0001	0.0059	0.1926
PE(36:2)	0.1368	0.0368	0.5675
PE(36:3)	0.0063	0.7162	0.4139
PE(36:4)	0.0083	0.0274	0.7095
PE(36:5)	<.0001	0.0097	0.4842
PE(36:6)	<.0001	0.0007	0.0197
PE(38:4)	<.0001	0.5713	0.6159
PE(38:5)	<.0001	0.8305	0.1676
PG(32:0)	0.0845	0.7306	0.3903
PG(34:1)	0.0073	0.7974	0.7245
PG(34:2)	0.3596	0.5383	0.1192
PI(32:0)	<.0001	0.0529	0.142
PI(34:2)	<.0001	0.4388	0.0069
PI(34:3)	<.0001	0.0872	0.0447
PI(36:2)	<.0001	0.4447	0.3668
PI(36:4)	<.0001	0.6588	0.0037
PI(36:5)	<.0001	0.5641	0.7996
Sitosterol-16:0	0.9846	0.0195	0.2939
Sitosterol-18:2	0.6146	0.0031	0.2377
Sitosterol-18:3	<.0001	0.0768	0.7881
Sitosterol-Glc	0.0002	<.0001	0.4026
Sitosterol-Glc(16:0)	0.2299	<.0001	0.1872
Sitosterol-Glc(18:2)	0.0145	0.0014	0.4561
SQDG(32:0)	0.0559	0.5848	0.3859
SQDG(34:3)	<.0001	0.0107	0.32
Stigmasterol-18:2	<.0001	0.4466	0.371
Stigmasterol-18:3	0.004	0.002	0.359
Stigmasterol-Glc	0.2856	0.017	0.7154
Stigmasterol-Glc(16:0)	0.0681	<.0001	0.1686
TAG(48:0) 16:0/16:0/16:0	0.3338	0.0626	0.4845
TAG(50:1) 18:1/16:0/16:0	<.0001	0.3939	0.0373
TAG(50:2) 18:2/16:0/16:0	<.0001	0.0512	0.0354
TAG(50:3) 18:3/16:0/16:0	<.0001	0.0256	0.1461
TAG(52:2) 18:1/16:0/18:1	<.0001	0.9024	0.5857
TAG(52:3) 18:2/16:0/18:1	<.0001	0.5505	0.2629
TAG(52:4)_B 18:2/18:2/16:0	<.0001	0.0002	0.0006
TAG(52:4)_A 18:3/16:0/18:1	<.0001	0.3472	0.3597
TAG(52:5) 16:0/18:3/18:2	<.0001	0.0366	0.1896
TAG(52:6) 16:0/18:3/18:3	0.0052	0.0003	0.755
TAG(54:4) 18:1/18:2/18:1	<.0001	0.6778	0.7629
TAG(54:5) 18:0/18:3/18:2 + 18:1/18:1/18:3	<.0001	0.9517	0.9119
TAG(54:6) 18:1/18:3/18:2	<.0001	0.7202	0.9618
TAG(54:7)_B 18:1/18:3/18:3	<.0001	0.0208	0.6202
TAG(54:7)_A 18:2/18:2/18:3	<.0001	0.8883	0.0511
TAG(54:8) 18:2/18:3/18:3	0.0009	0.0078	0.4412
TAG(54:9) 18:3/18:3/18:3	0.9422	<.0001	0.0993
Fold Change P-values (a = 0.05) from AT to HT for Table 1
Acyl Chain	Bailey
	PC	PE	DAG	TAG
16:0	0.3076	0.1528	0.0099	0.0132
18:3	0.0012	0.0035	0.0017	0.0396
18:2	0.1628	0.4432	0.0508	0.0028
18:1	0.0028	0.8342	0.1555	0.0046
Acyl Chain	Wynne
	PC	PE	DAG	TAG
16:0	0.5568	0.0052	0.0259	<.0001
18:3	0.0003	<.0001	0.0102	0.0012
18:2	0.7539	0.0313	0.124	<.0001
18:1	0.0321	0.3066	0.053	<.0001
Acyl Chain	Georgia 12Y
	PC	PE	DAG	TAG
16:0	0.1065	0.042	0.0045	0.0004
18:3	<.0001	0.0005	0.0056	0.0003
18:2	0.2377	0.0845	0.0121	<.0001
18:1	0.0499	0.7191	0.1429	0.0009
Acyl Chain	Sugg
	PC	PE	DAG	TAG
16:0	0.2357	0.1309	0.0168	0.0086
18:3	0.001	0.0092	0.0046	0.0788
18:2	0.5707	0.3786	0.4053	0.0104
18:1	0.0711	0.8641	0.0276	0.0066
Acyl Chain	SPT 06-07
	PC	PE	DAG	TAG
16:0	0.2267	0.0005	0.7513	0.0004
18:3	0.0117	<.0001	0.3095	0.0073
18:2	0.2071	0.0004	0.5563	0.0007
18:1	0.7081	0.1033	0.3783	<.0001
Acyl Chain	Tifguard
	PC	PE	DAG	TAG
16:0	0.0245	0.4114	0.0006	0.0006
18:3	<.0001	0.0462	0.0004	0.0944
18:2	0.0692	0.7115	0.0024	0.0012
18:1	0.3264	0.16	0.4825	0.0066
Acyl Chain	Phillips
	PC	PE	DAG	TAG
16:0	0.5272	0.0085	0.0459	0.0015
18:3	0.0002	0.0001	0.0055	0.0565
18:2	0.9473	0.0367	0.1491	0.0005
18:1	0.0011	0.6119	0.0658	0.0003
Acyl Chain	Average of genotypes
	PC	PE	DAG	TAG
16:0	0.0044	<.0001	<.0001	<.0001
18:3	<.0001	<.0001	<.0001	<.0001
18:2	0.089	<.0001	<.0001	<.0001
18:1	<.0001	0.9498	0.0008	<.0001

## Sheet: Table S4 List of qPCR primers
Heat Stress Elicits Remodeling in the Anther Lipidome of Peanut
Zolian Sang Zoong Lwe, Ruth Welti, Dan Anco, Salman Naveed, Sachin Rustgi, Sruthi Narayanan
Supplementary Table S4. List of primers used in the real-time quantitative PCR (qPCR) analysis.
Gene	Accession #	Primer (5' - 3')	Melting temperature (°C)	Product size (bp)
FAD2-1	XM_025820202.2	F: ACTTCTCTTTTTGGAGTATAGTTGC	57.33	75
		R: TGTTGTGTTGTTAAAGCTCCTCA	58.73
FAD2-2	XM_025748718.2	F: ATACTCCTTCTTTGCGCCCC	60.11	129
		R: CATCTTCCCGCAACCTGGAT	60.11
FAD3-1	XM_025812550.2	F: TTGCTTGAAGCGACAGAAGC	59.41	196
		R: ACTTGGACTTGTTATTGTTGAGAAG	57.74
FAD3-2	XM_025835512.2	F: TTTATGGCTCTTGCAATTGGG	57.11	118
		R: AGCTTCCATGGCCACAATCA	59.96
Actin-7	XM_025825970.2	F: GACGTACTACAGGTATTGTGCTTGA	59.67	193
		R: CGGACAATTTCCTTCTCAGC	59.81
